# Supplementary material for: Indirect role of climatic suitability in mediating the effects of plant characteristics on naturalization success of cultivated alien plants in Southern Africa
Source: Biol Invasions. 2025 Sep 25;27(10):220. doi: 10.1007/s10530-025-03677-3 (PMC12464098; doi:10.1007/s10530-025-03677-3)
Supplement: Supplementary file 2 — Supplementary file2 (CSV 195 KB) [file 10530_2025_3677_MOESM2_ESM.csv]

TPLnames	GloNAF_nat_success	Africa	Asia_Temperate	Asia_Tropical	Australasia	Europe	Northern_America	Pacific_Islands	Southern_America	Epiphyte	Climber	Aquatic	Free_standing_woody	Short_lived_herb	Long_lived_herb	Climate_suitability	MPD	MPDW	MNPD	Native_range	SM_TraitValue	H_TraitValue	SLA_TraitValue
Casuarina cristata	0.00	0.00	0.00	0.00	1.00	0.00	0.00	0.00	0.00	0.00	0.00	0.00	1.00	0.00	0.00	0.00	246.53	248.50	17.86	3.00	9.01	5.00	1.48
Agave americana	1.00	0.00	0.00	0.00	0.00	0.00	1.00	0.00	0.00	0.00	0.00	0.00	1.00	0.00	1.00	4979.00	272.69	272.45	49.13	86.00	30.19	2.00	1.85
Hakea sericea	1.00	0.00	0.00	0.00	1.00	0.00	0.00	0.00	0.00	0.00	0.00	0.00	1.00	0.00	0.00	0.00	249.74	250.02	26.26	11.00	28.45	1.50	2.08
Ardisia crenata	1.00	0.00	1.00	1.00	0.00	0.00	0.00	0.00	0.00	0.00	0.00	0.00	1.00	0.00	0.00	240.00	249.48	250.43	17.84	31.00	133.90	2.00	2.11
Eucalyptus incrassata	0.00	0.00	0.00	0.00	1.00	0.00	0.00	0.00	0.00	0.00	0.00	0.00	1.00	0.00	0.00	305.00	251.40	251.63	72.75	4.00	6.09	8.00	2.20
Yucca filamentosa	0.00	0.00	0.00	0.00	0.00	0.00	1.00	0.00	0.00	0.00	0.00	0.00	1.00	0.00	1.00	0.00	246.07	247.11	35.38	20.00	10.20	4.50	2.22
Agave attenuata	1.00	0.00	0.00	0.00	0.00	0.00	1.00	0.00	0.00	0.00	0.00	0.00	1.00	0.00	1.00	2258.00	272.69	272.45	49.13	7.00	13.33	3.50	2.30
Casuarina equisetifolia	1.00	0.00	0.00	1.00	1.00	0.00	0.00	1.00	0.00	0.00	0.00	0.00	1.00	0.00	0.00	4451.00	246.53	248.50	9.73	92.00	3.28	25.00	2.77
Melaleuca lanceolata	1.00	0.00	0.00	0.00	1.00	0.00	0.00	0.00	0.00	0.00	0.00	0.00	1.00	0.00	0.00	0.00	251.41	251.64	80.47	5.00	0.43	10.00	2.79
Eucalyptus microtheca	1.00	0.00	0.00	0.00	1.00	0.00	0.00	0.00	0.00	0.00	0.00	0.00	1.00	0.00	0.00	0.00	251.40	251.63	72.75	9.00	2.44	15.00	2.85
Allocasuarina littoralis	0.00	0.00	0.00	0.00	1.00	0.00	0.00	0.00	0.00	0.00	0.00	0.00	1.00	0.00	0.00	0.00	246.53	248.50	15.45	4.00	2.26	5.00	2.87
Clusia rosea	1.00	0.00	0.00	0.00	0.00	0.00	1.00	0.00	1.00	1.00	0.00	0.00	1.00	0.00	0.00	0.00	249.55	249.81	34.56	35.00	NA	18.00	2.94
Eucalyptus foecunda	0.00	0.00	0.00	0.00	1.00	0.00	0.00	0.00	0.00	0.00	0.00	0.00	1.00	0.00	0.00	0.00	251.40	251.63	72.75	1.00	0.85	3.00	3.00
Acacia aneura	0.00	0.00	0.00	0.00	1.00	0.00	0.00	0.00	0.00	0.00	0.00	0.00	1.00	0.00	0.00	0.00	243.93	243.39	51.06	7.00	14.98	4.60	3.08
Angophora costata	0.00	0.00	0.00	0.00	1.00	0.00	0.00	0.00	0.00	0.00	0.00	0.00	1.00	0.00	0.00	0.00	249.64	249.70	13.35	1.00	16.10	20.00	3.31
Eucalyptus dumosa	0.00	0.00	0.00	0.00	1.00	0.00	0.00	0.00	0.00	0.00	0.00	0.00	1.00	0.00	0.00	0.00	251.40	251.63	72.75	3.00	1.37	6.00	3.31
Eucalyptus viridis	0.00	0.00	0.00	0.00	1.00	0.00	0.00	0.00	0.00	0.00	0.00	0.00	1.00	0.00	0.00	0.00	251.40	251.63	72.75	4.00	0.99	5.00	3.37
Cistus ladanifer	1.00	1.00	0.00	0.00	0.00	1.00	0.00	0.00	0.00	NA	NA	NA	NA	NA	NA	0.00	225.79	227.41	11.44	10.00	0.30	0.80	3.50
Acacia myrtifolia	0.00	0.00	0.00	0.00	1.00	0.00	0.00	0.00	0.00	0.00	0.00	0.00	1.00	0.00	0.00	0.00	243.94	243.41	57.64	7.00	9.40	1.00	3.57
Sabal palmetto	1.00	0.00	0.00	0.00	0.00	0.00	1.00	0.00	1.00	0.00	0.00	0.00	1.00	0.00	0.00	0.00	259.91	257.86	0.07	9.00	313.95	24.99	3.69
Eucalyptus leucoxylon	1.00	0.00	0.00	0.00	1.00	0.00	0.00	0.00	0.00	0.00	0.00	0.00	1.00	0.00	0.00	0.00	251.38	251.50	51.47	5.00	3.86	15.24	3.82
Citrullus colocynthis	0.00	1.00	1.00	1.00	0.00	1.00	0.00	0.00	0.00	0.00	1.00	0.00	0.00	1.00	1.00	2782.00	253.18	253.47	84.51	68.00	40.90	3.00	3.89
Yucca gloriosa	1.00	0.00	0.00	0.00	0.00	0.00	1.00	0.00	0.00	0.00	0.00	0.00	1.00	0.00	1.00	26.00	246.07	247.11	56.81	22.00	NA	2.99	3.91
Yucca aloifolia	1.00	0.00	0.00	0.00	0.00	0.00	1.00	0.00	0.00	0.00	0.00	0.00	1.00	0.00	0.00	1098.00	246.07	247.11	62.69	43.00	30.19	5.00	3.93
Eucalyptus pauciflora	0.00	0.00	0.00	0.00	1.00	0.00	0.00	0.00	0.00	0.00	0.00	0.00	1.00	0.00	0.00	0.00	255.79	254.12	60.88	4.00	7.77	20.00	4.03
Eucalyptus camaldulensis	1.00	0.00	0.00	0.00	1.00	0.00	0.00	0.00	0.00	0.00	0.00	0.00	1.00	0.00	0.00	5.00	251.40	251.63	72.75	64.00	1.29	45.00	4.28
Chilopsis linearis	0.00	0.00	0.00	0.00	0.00	0.00	1.00	0.00	0.00	0.00	0.00	0.00	1.00	0.00	0.00	0.00	236.52	236.61	39.59	8.00	8.31	10.06	4.30
Eucalyptus blakelyi	0.00	0.00	0.00	0.00	1.00	0.00	0.00	0.00	0.00	0.00	0.00	0.00	1.00	0.00	0.00	0.00	251.40	251.63	72.75	6.00	0.80	8.00	4.31
Eucalyptus microcarpa	0.00	0.00	0.00	0.00	1.00	0.00	0.00	0.00	0.00	0.00	0.00	0.00	1.00	0.00	0.00	0.00	251.40	251.63	72.75	5.00	0.84	25.00	4.32
Acacia brachystachya	0.00	0.00	0.00	0.00	1.00	0.00	0.00	0.00	0.00	0.00	0.00	0.00	1.00	0.00	0.00	3.00	243.94	243.41	57.64	5.00	29.60	2.83	4.32
Melaleuca viridiflora	0.00	0.00	0.00	1.00	1.00	0.00	0.00	0.00	0.00	0.00	0.00	0.00	1.00	0.00	0.00	5.00	251.41	251.64	80.47	4.00	0.25	30.00	4.35
Eucalyptus sideroxylon	1.00	0.00	0.00	0.00	1.00	0.00	0.00	0.00	0.00	0.00	0.00	0.00	1.00	0.00	0.00	0.00	251.40	251.63	72.75	16.00	3.74	15.00	4.37
Magnolia grandiflora	0.00	0.00	0.00	0.00	0.00	0.00	1.00	0.00	0.00	0.00	0.00	0.00	1.00	0.00	0.00	0.00	251.72	252.39	82.68	17.00	72.90	30.48	4.42
Senna artemisioides	0.00	0.00	0.00	0.00	1.00	0.00	0.00	0.00	0.00	0.00	0.00	0.00	1.00	0.00	0.00	0.00	244.12	243.72	31.17	13.00	16.15	2.60	4.52
Acacia doratoxylon	0.00	0.00	0.00	0.00	1.00	0.00	0.00	0.00	0.00	0.00	0.00	0.00	1.00	0.00	0.00	0.00	243.93	243.39	19.86	2.00	12.10	12.00	4.57
Eucalyptus tetrodonta	0.00	0.00	0.00	0.00	1.00	0.00	0.00	0.00	0.00	0.00	0.00	0.00	1.00	0.00	0.00	0.00	251.40	251.63	72.75	3.00	40.00	1.90	4.65
Camellia japonica	0.00	0.00	1.00	0.00	0.00	0.00	0.00	0.00	0.00	0.00	0.00	0.00	1.00	0.00	0.00	168.00	247.50	247.60	33.39	12.00	1075.00	11.00	4.68
Ceratonia siliqua	1.00	1.00	1.00	0.00	0.00	1.00	0.00	0.00	0.00	0.00	0.00	0.00	1.00	0.00	0.00	0.00	244.29	243.99	116.21	49.00	197.00	10.00	4.73
Cistus populifolius	0.00	1.00	0.00	0.00	0.00	1.00	0.00	0.00	0.00	NA	NA	NA	NA	NA	NA	0.00	225.79	227.41	3.66	4.00	1.68	1.50	4.85
Banksia integrifolia	1.00	0.00	0.00	0.00	1.00	0.00	0.00	0.00	0.00	0.00	0.00	0.00	1.00	0.00	0.00	0.00	245.39	246.60	81.21	6.00	15.02	20.00	4.89
Acacia penninervis	0.00	0.00	0.00	0.00	1.00	0.00	0.00	0.00	0.00	0.00	0.00	0.00	1.00	0.00	0.00	0.00	243.94	243.41	57.64	3.00	55.74	2.50	4.94
Atriplex nummularia	1.00	0.00	0.00	0.00	1.00	0.00	0.00	0.00	0.00	0.00	0.00	0.00	1.00	0.00	1.00	0.00	240.19	245.83	46.74	26.00	9.29	1.50	5.08
Eucalyptus melliodora	1.00	0.00	0.00	0.00	1.00	0.00	0.00	0.00	0.00	0.00	0.00	0.00	1.00	0.00	0.00	0.00	251.40	251.63	72.75	8.00	1.00	13.00	5.15
Acacia deanei	0.00	0.00	0.00	0.00	1.00	0.00	0.00	0.00	0.00	0.00	0.00	0.00	1.00	0.00	0.00	0.00	243.94	243.41	57.64	4.00	17.29	6.00	5.21
Nerium oleander	1.00	1.00	1.00	1.00	0.00	1.00	0.00	0.00	0.00	0.00	0.00	0.00	1.00	0.00	1.00	2266.00	230.92	230.73	14.28	91.00	4.10	4.00	5.21
Rhaphiolepis indica	1.00	0.00	1.00	1.00	0.00	0.00	0.00	0.00	0.00	0.00	0.00	0.00	1.00	0.00	0.00	196.00	250.17	250.42	101.47	13.00	266.67	1.50	5.21
Eucalyptus populnea	0.00	0.00	0.00	0.00	1.00	0.00	0.00	0.00	0.00	0.00	0.00	0.00	1.00	0.00	0.00	0.00	251.40	251.63	72.75	2.00	0.29	12.50	5.28
Quercus rotundifolia	0.00	1.00	0.00	0.00	0.00	1.00	0.00	0.00	0.00	0.00	0.00	0.00	1.00	0.00	0.00	0.00	232.68	232.55	19.02	7.00	NA	25.00	5.33
Eucalyptus obliqua	0.00	0.00	0.00	1.00	1.00	0.00	0.00	0.00	0.00	0.00	0.00	0.00	1.00	0.00	0.00	0.00	251.40	251.63	72.75	10.00	5.05	25.00	5.39
Acacia brachybotrya	0.00	0.00	0.00	0.00	1.00	0.00	0.00	0.00	0.00	0.00	0.00	0.00	1.00	0.00	0.00	0.00	243.93	243.39	51.06	3.00	21.86	1.50	5.47
Cestrum nocturnum	1.00	0.00	0.00	0.00	0.00	0.00	1.00	0.00	1.00	0.00	1.00	0.00	1.00	0.00	0.00	464.00	236.20	235.98	75.16	67.00	NA	4.00	5.84
Acacia decora	0.00	0.00	0.00	0.00	1.00	0.00	0.00	0.00	0.00	0.00	0.00	0.00	1.00	0.00	0.00	0.00	243.93	243.39	51.06	4.00	12.10	2.00	5.87
Eucalyptus goniocalyx	0.00	0.00	0.00	0.00	1.00	0.00	0.00	0.00	0.00	0.00	0.00	0.00	1.00	0.00	0.00	0.00	255.65	253.94	43.07	4.00	2.97	8.00	5.87
Banksia marginata	0.00	0.00	0.00	0.00	1.00	0.00	0.00	0.00	0.00	0.00	0.00	0.00	1.00	0.00	0.00	0.00	245.39	246.60	81.21	3.00	7.88	2.70	5.88
Schoenoplectus tabernaemontani	1.00	1.00	1.00	1.00	1.00	1.00	1.00	1.00	1.00	0.00	0.00	0.00	0.00	0.00	1.00	159.00	253.88	248.85	3.14	188.00	1.12	2.75	5.93
Helleborus foetidus	0.00	1.00	0.00	0.00	0.00	1.00	0.00	0.00	0.00	0.00	0.00	0.00	1.00	0.00	1.00	0.00	266.12	266.03	38.18	16.00	11.34	0.80	5.94
Eucalyptus miniata	0.00	0.00	0.00	0.00	1.00	0.00	0.00	0.00	0.00	0.00	0.00	0.00	1.00	0.00	0.00	0.00	251.40	251.63	72.75	3.00	34.60	1.70	5.94
Ligustrum japonicum	1.00	0.00	1.00	0.00	0.00	0.00	0.00	0.00	0.00	0.00	0.00	0.00	1.00	0.00	0.00	426.00	233.60	233.60	35.48	8.00	21.10	5.63	5.95
Pieris japonica	0.00	0.00	1.00	0.00	0.00	0.00	0.00	0.00	0.00	0.00	0.00	0.00	1.00	0.00	0.00	0.00	241.74	245.15	30.30	5.00	0.03	1.50	6.00
Foeniculum vulgare	1.00	1.00	1.00	1.00	0.00	0.00	0.00	0.00	0.00	0.00	0.00	0.00	0.00	1.00	1.00	2467.00	238.98	240.00	17.81	175.00	26.05	1.80	6.12
Acacia terminalis	0.00	0.00	0.00	0.00	1.00	0.00	0.00	0.00	0.00	0.00	0.00	0.00	1.00	0.00	0.00	0.00	243.94	243.41	57.64	6.00	27.98	6.00	6.13
Leptospermum laevigatum	1.00	0.00	0.00	0.00	1.00	0.00	0.00	0.00	0.00	0.00	0.00	0.00	1.00	0.00	0.00	0.00	251.40	251.63	72.75	13.00	1.57	6.00	6.24
Geijera parviflora	0.00	0.00	0.00	0.00	1.00	0.00	0.00	0.00	0.00	0.00	0.00	0.00	1.00	0.00	0.00	0.00	231.61	231.68	22.37	4.00	22.15	10.30	6.26
Lavandula stoechas	0.00	1.00	1.00	0.00	0.00	1.00	0.00	0.00	0.00	0.00	0.00	0.00	1.00	1.00	1.00	0.00	228.40	228.25	35.39	22.00	0.80	0.50	6.30
Corymbia citriodora	1.00	0.00	0.00	0.00	1.00	0.00	0.00	0.00	0.00	0.00	0.00	0.00	1.00	0.00	0.00	0.00	251.40	251.63	72.75	29.00	4.66	40.00	6.31
Ficus elastica	1.00	0.00	0.00	1.00	0.00	0.00	0.00	0.00	0.00	1.00	0.00	0.00	1.00	0.00	0.00	616.00	266.09	266.07	32.90	45.00	98.04	10.00	6.40
Cistus monspeliensis	0.00	1.00	0.00	0.00	0.00	1.00	0.00	0.00	0.00	0.00	0.00	0.00	1.00	0.00	1.00	0.00	250.15	250.28	55.92	20.00	0.91	1.00	6.43
Dianella caerulea	1.00	0.00	0.00	1.00	1.00	0.00	0.00	0.00	0.00	0.00	0.00	0.00	0.00	0.00	1.00	0.00	250.24	251.08	18.33	4.00	7.10	0.79	6.46
Catalpa bignonioides	0.00	0.00	0.00	0.00	0.00	0.00	1.00	0.00	0.00	0.00	0.00	0.00	1.00	0.00	0.00	1.00	229.46	229.41	23.58	23.00	23.30	14.94	6.50
Banksia spinulosa	0.00	0.00	0.00	0.00	1.00	0.00	0.00	0.00	0.00	0.00	0.00	0.00	1.00	0.00	0.00	1.00	245.40	246.61	13.00	2.00	12.18	1.30	6.73
Echinops ritro	0.00	0.00	1.00	0.00	0.00	1.00	0.00	0.00	0.00	0.00	0.00	0.00	0.00	0.00	1.00	0.00	227.99	229.50	31.94	35.00	25.04	0.80	6.73
Eucalyptus globulus	1.00	0.00	0.00	0.00	1.00	0.00	0.00	0.00	0.00	0.00	0.00	0.00	1.00	0.00	0.00	4398.00	255.65	253.94	43.07	54.00	11.34	90.00	6.90
Eucalyptus viminalis	0.00	0.00	0.00	0.00	1.00	0.00	0.00	0.00	0.00	0.00	0.00	0.00	1.00	0.00	0.00	0.00	255.79	254.12	60.88	19.00	32.27	8.00	6.92
Iris japonica	0.00	0.00	1.00	1.00	0.00	0.00	0.00	0.00	0.00	0.00	0.00	0.00	0.00	0.00	1.00	0.00	251.94	252.85	117.20	14.00	NA	0.80	6.99
Magnolia virginiana	0.00	0.00	0.00	0.00	0.00	0.00	1.00	0.00	1.00	0.00	0.00	0.00	1.00	0.00	0.00	0.00	230.94	230.75	29.53	19.00	58.48	24.99	7.01
Quercus stellata	0.00	0.00	0.00	0.00	0.00	0.00	1.00	0.00	0.00	0.00	0.00	0.00	1.00	0.00	0.00	0.00	232.70	232.57	55.92	28.00	1194.83	20.12	7.05
Ziziphus mucronata	0.00	1.00	1.00	0.00	0.00	0.00	0.00	0.00	0.00	NA	NA	NA	NA	NA	NA	5873.00	262.18	263.46	92.11	41.00	710.05	12.00	7.13
Ficus pumila	0.00	0.00	1.00	1.00	0.00	0.00	0.00	0.00	0.00	0.00	1.00	0.00	0.00	0.00	0.00	1673.00	251.41	251.64	80.47	43.00	0.20	5.00	7.17
Acacia paradoxa	1.00	0.00	0.00	0.00	1.00	0.00	0.00	0.00	0.00	0.00	0.00	0.00	1.00	0.00	0.00	0.00	243.94	243.41	57.64	15.00	9.97	0.40	7.20
Ceiba pentandra	1.00	1.00	0.00	0.00	0.00	0.00	1.00	0.00	1.00	0.00	0.00	0.00	1.00	0.00	0.00	1629.00	249.56	249.78	24.62	98.00	42.48	37.48	7.28
Hardenbergia violacea	0.00	0.00	0.00	0.00	1.00	0.00	0.00	0.00	0.00	0.00	1.00	0.00	1.00	0.00	1.00	0.00	241.21	240.78	65.73	5.00	15.10	1.25	7.30
Viburnum plicatum	0.00	0.00	1.00	0.00	0.00	0.00	0.00	0.00	0.00	0.00	0.00	0.00	1.00	0.00	0.00	0.00	246.09	248.03	31.30	16.00	16.20	3.40	7.34
Ilex opaca	0.00	0.00	0.00	0.00	0.00	0.00	1.00	0.00	0.00	0.00	0.00	0.00	1.00	0.00	0.00	0.00	231.46	231.29	45.81	27.00	17.20	14.94	7.36
Tectona grandis	1.00	0.00	0.00	1.00	0.00	0.00	0.00	0.00	0.00	0.00	0.00	0.00	1.00	0.00	0.00	2967.00	228.76	228.63	59.00	36.00	696.37	50.00	7.40
Pyrus communis	1.00	0.00	1.00	0.00	0.00	1.00	0.00	0.00	0.00	0.00	0.00	0.00	1.00	0.00	0.00	200.00	250.17	250.42	101.47	95.00	32.30	20.00	7.41
Sphaeralcea coccinea	0.00	0.00	0.00	0.00	0.00	0.00	1.00	0.00	0.00	NA	NA	NA	NA	NA	NA	0.00	259.66	257.58	50.56	19.00	3.30	0.80	7.44
Leptospermum lanigerum	0.00	0.00	0.00	0.00	1.00	0.00	0.00	0.00	0.00	0.00	0.00	0.00	1.00	0.00	0.00	0.00	251.40	251.63	72.75	6.00	0.15	3.50	7.46
Ziziphus jujuba	0.00	0.00	1.00	1.00	0.00	0.00	0.00	0.00	0.00	0.00	0.00	0.00	1.00	0.00	0.00	155.00	249.99	250.27	67.98	55.00	365.44	1.50	7.57
Platanus orientalis	0.00	0.00	1.00	0.00	0.00	1.00	0.00	0.00	0.00	0.00	0.00	0.00	1.00	0.00	0.00	301.00	249.56	250.67	52.49	23.00	4.20	10.00	7.58
Penstemon cobaea	0.00	0.00	0.00	0.00	0.00	0.00	1.00	0.00	0.00	0.00	0.00	0.00	0.00	0.00	1.00	0.00	230.41	230.43	90.32	12.00	3.07	0.60	7.64
Syzygium eucalyptoides	0.00	0.00	0.00	0.00	1.00	0.00	0.00	0.00	0.00	0.00	0.00	0.00	1.00	0.00	0.00	0.00	255.79	254.12	60.88	3.00	1830.00	NA	7.90
Ficus benghalensis	0.00	0.00	0.00	1.00	0.00	0.00	0.00	0.00	0.00	1.00	0.00	0.00	1.00	0.00	0.00	14.00	246.14	248.50	4.57	27.00	1190.00	25.00	7.91
Psidium guajava	1.00	0.00	0.00	0.00	0.00	0.00	1.00	0.00	1.00	0.00	0.00	0.00	1.00	0.00	0.00	5680.00	251.39	251.62	56.37	114.00	9.00	10.00	7.92
Atriplex lindleyi	1.00	0.00	0.00	0.00	1.00	0.00	0.00	0.00	0.00	0.00	0.00	0.00	1.00	1.00	1.00	0.00	240.19	245.83	46.74	19.00	2.60	0.20	7.93
Osmanthus fragrans	0.00	0.00	1.00	1.00	0.00	0.00	0.00	0.00	0.00	0.00	0.00	0.00	1.00	0.00	0.00	0.00	233.59	233.60	41.24	16.00	174.95	2.00	7.95
Euonymus japonicus	0.00	0.00	1.00	0.00	0.00	0.00	0.00	0.00	0.00	0.00	0.00	0.00	1.00	0.00	0.00	606.00	246.53	248.50	8.35	25.00	33.49	3.00	8.01
Ficus microcarpa	0.00	0.00	1.00	1.00	1.00	0.00	0.00	1.00	0.00	1.00	1.00	0.00	1.00	0.00	0.00	107.00	251.40	251.62	67.26	66.00	0.33	4.00	8.16
Clematis viticella	0.00	0.00	1.00	0.00	0.00	1.00	0.00	0.00	0.00	0.00	1.00	0.00	0.00	0.00	0.00	2.00	266.07	265.96	9.47	23.00	18.90	6.00	8.24
Brachychiton populneus	1.00	0.00	0.00	0.00	1.00	0.00	0.00	0.00	0.00	0.00	0.00	0.00	1.00	0.00	0.00	0.00	246.73	246.14	25.22	9.00	120.70	7.65	8.24
Humulus lupulus	0.00	1.00	1.00	0.00	0.00	1.00	1.00	0.00	0.00	0.00	1.00	0.00	0.00	0.00	0.00	0.00	236.15	237.54	32.21	97.00	3.27	4.50	8.29
Murraya paniculata	1.00	0.00	1.00	1.00	0.00	0.00	0.00	0.00	0.00	0.00	0.00	0.00	1.00	0.00	0.00	585.00	248.77	249.45	45.28	57.00	83.33	7.50	8.29
Helianthus tuberosus	0.00	0.00	0.00	0.00	0.00	0.00	1.00	0.00	0.00	0.00	0.00	0.00	0.00	0.00	1.00	185.00	226.11	227.70	3.06	115.00	3.80	2.50	8.30
Leptospermum scoparium	1.00	0.00	0.00	0.00	1.00	0.00	0.00	0.00	0.00	0.00	0.00	0.00	1.00	0.00	0.00	0.00	251.40	251.63	72.75	10.00	0.66	2.99	8.33
Oenocarpus bataua	0.00	0.00	0.00	0.00	0.00	0.00	0.00	0.00	1.00	0.00	0.00	0.00	1.00	0.00	0.00	0.00	259.96	257.88	62.60	12.00	7500.00	15.28	8.37
Populus fremontii	0.00	0.00	0.00	0.00	0.00	0.00	1.00	0.00	0.00	0.00	0.00	0.00	1.00	0.00	0.00	0.00	252.00	252.59	83.31	12.00	0.56	30.48	8.38
Thymus serpyllum	0.00	0.00	1.00	0.00	0.00	1.00	0.00	0.00	0.00	0.00	0.00	0.00	1.00	0.00	1.00	0.00	228.57	228.42	18.50	23.00	0.17	0.10	8.53
Acacia melanoxylon	1.00	0.00	0.00	0.00	1.00	0.00	0.00	0.00	0.00	0.00	0.00	0.00	1.00	0.00	0.00	3156.00	243.94	243.41	57.64	57.00	13.00	12.00	8.55
Sedum album	0.00	1.00	1.00	0.00	0.00	1.00	0.00	0.00	0.00	0.00	0.00	0.00	0.00	0.00	1.00	0.00	253.05	253.33	27.66	61.00	0.03	0.15	8.55
Lupinus arboreus	0.00	0.00	0.00	0.00	0.00	0.00	1.00	0.00	0.00	0.00	0.00	0.00	1.00	0.00	0.00	116.00	241.43	241.43	41.58	13.00	27.30	2.50	8.64
Acacia longifolia	1.00	0.00	0.00	0.00	1.00	0.00	0.00	0.00	0.00	0.00	0.00	0.00	1.00	0.00	0.00	2711.00	243.94	243.41	57.64	36.00	15.80	8.00	8.65
Bombax ceiba	0.00	0.00	1.00	1.00	1.00	0.00	0.00	0.00	0.00	0.00	0.00	0.00	1.00	0.00	0.00	3.00	246.66	246.04	22.44	39.00	53.37	30.00	8.67
Cordia dichotoma	0.00	0.00	1.00	1.00	1.00	0.00	0.00	1.00	0.00	0.00	0.00	0.00	1.00	0.00	0.00	6.00	236.65	236.69	8.94	43.00	119.00	20.00	8.70
Oenothera biennis	1.00	0.00	0.00	0.00	0.00	0.00	1.00	0.00	0.00	0.00	0.00	0.00	0.00	1.00	1.00	15.00	255.79	254.12	60.88	138.00	0.40	1.80	8.93
Punica granatum	1.00	0.00	1.00	1.00	0.00	0.00	0.00	0.00	0.00	0.00	0.00	0.00	1.00	0.00	0.00	1578.00	251.72	252.39	82.68	78.00	20.59	6.63	8.96
Saccharum officinarum	1.00	0.00	0.00	1.00	0.00	0.00	0.00	0.00	0.00	0.00	0.00	0.00	0.00	0.00	1.00	3529.00	251.56	242.81	5.50	129.00	0.40	3.66	9.00
Acer monspessulanum	0.00	1.00	1.00	0.00	0.00	1.00	0.00	0.00	0.00	0.00	0.00	0.00	1.00	0.00	0.00	0.00	249.09	249.55	41.84	27.00	46.08	7.00	9.04
Herniaria glabra	0.00	1.00	1.00	0.00	0.00	1.00	0.00	0.00	0.00	0.00	0.00	0.00	0.00	1.00	1.00	0.00	246.58	248.59	17.45	68.00	0.08	0.30	9.09
Quercus virginiana	0.00	0.00	0.00	0.00	0.00	0.00	1.00	0.00	0.00	0.00	0.00	0.00	1.00	0.00	0.00	0.00	232.68	232.55	37.77	9.00	1239.00	20.12	9.10
Aloe vera	0.00	0.00	1.00	0.00	0.00	0.00	0.00	0.00	0.00	0.00	0.00	0.00	1.00	0.00	1.00	2076.00	250.58	251.34	44.66	75.00	1.27	1.00	9.14
Quercus laurifolia	0.00	0.00	0.00	0.00	0.00	0.00	1.00	0.00	0.00	0.00	0.00	0.00	1.00	0.00	0.00	0.00	247.39	247.65	17.93	10.00	810.99	30.48	9.19
Syzygium jambos	1.00	0.00	1.00	1.00	0.00	0.00	0.00	0.00	0.00	0.00	0.00	0.00	1.00	0.00	0.00	1576.00	251.40	251.61	47.64	71.00	1340.00	15.00	9.27
Mangifera indica	1.00	0.00	0.00	1.00	0.00	0.00	0.00	0.00	0.00	0.00	0.00	0.00	1.00	0.00	0.00	3126.00	248.71	249.17	35.41	96.00	16466.00	30.00	9.29
Quercus ilex	1.00	0.00	0.00	0.00	0.00	1.00	0.00	0.00	0.00	NA	NA	NA	NA	NA	NA	0.00	250.46	250.92	43.09	23.00	2.78	3.70	9.30
Prunus armeniaca	1.00	0.00	1.00	0.00	0.00	0.00	0.00	0.00	0.00	0.00	0.00	0.00	1.00	0.00	0.00	349.00	250.16	250.41	53.06	63.00	1206.00	5.00	9.36
Acacia floribunda	0.00	0.00	0.00	0.00	1.00	0.00	0.00	0.00	0.00	0.00	0.00	0.00	1.00	0.00	0.00	0.00	243.93	243.39	51.06	9.00	8.00	3.50	9.39
Centaurea melitensis	1.00	1.00	0.00	0.00	0.00	1.00	0.00	0.00	0.00	0.00	0.00	0.00	0.00	1.00	0.00	3162.00	227.99	229.50	24.26	71.00	6.35	0.50	9.40
Leucaena leucocephala	1.00	0.00	0.00	0.00	0.00	0.00	1.00	0.00	1.00	0.00	0.00	0.00	1.00	0.00	0.00	6110.00	243.94	243.40	51.41	166.00	42.89	10.06	9.43
Kalmia latifolia	0.00	0.00	0.00	0.00	0.00	0.00	1.00	0.00	0.00	0.00	0.00	0.00	1.00	0.00	0.00	0.00	241.48	245.04	44.18	24.00	0.02	7.50	9.45
Ilex cornuta	0.00	0.00	1.00	0.00	0.00	0.00	0.00	0.00	0.00	0.00	0.00	0.00	1.00	0.00	0.00	0.00	231.50	231.33	61.79	7.00	23.11	10.00	9.46
Artocarpus heterophyllus	0.00	0.00	0.00	1.00	0.00	0.00	0.00	0.00	0.00	0.00	0.00	0.00	1.00	0.00	0.00	1250.00	249.50	249.44	0.02	53.00	10062.00	15.00	9.46
Acacia pendula	0.00	0.00	0.00	0.00	1.00	0.00	0.00	0.00	0.00	0.00	0.00	0.00	1.00	0.00	0.00	0.00	243.94	243.41	57.64	4.00	20.79	12.00	9.48
Salix purpurea	0.00	1.00	1.00	0.00	0.00	1.00	0.00	0.00	0.00	0.00	0.00	0.00	1.00	0.00	1.00	0.00	249.49	249.63	14.68	75.00	0.09	5.00	9.50
Quercus velutina	0.00	0.00	0.00	0.00	0.00	0.00	1.00	0.00	0.00	0.00	0.00	0.00	1.00	0.00	0.00	0.00	232.65	232.52	12.06	37.00	1852.00	24.99	9.51
Cotinus coggygria	0.00	0.00	1.00	1.00	0.00	1.00	0.00	0.00	0.00	0.00	0.00	0.00	1.00	0.00	0.00	18.00	251.62	252.02	38.47	45.00	9.43	3.00	9.55
Aucuba japonica	0.00	0.00	1.00	0.00	0.00	0.00	0.00	0.00	0.00	0.00	0.00	0.00	1.00	0.00	0.00	55.00	232.66	232.52	18.64	11.00	NA	3.00	9.55
Sarracenia purpurea	0.00	0.00	0.00	0.00	0.00	0.00	1.00	0.00	0.00	0.00	0.00	0.00	1.00	0.00	1.00	0.00	228.73	228.92	10.63	47.00	1.55	0.15	9.58
Myoporum tenuifolium	1.00	0.00	0.00	0.00	1.00	0.00	0.00	0.00	0.00	0.00	0.00	0.00	1.00	0.00	0.00	0.00	236.19	235.97	73.81	1.00	49.70	13.00	9.59
Choisya ternata	0.00	0.00	0.00	0.00	0.00	0.00	1.00	0.00	0.00	0.00	0.00	0.00	1.00	0.00	0.00	36.00	231.52	231.60	2.98	5.00	NA	2.00	9.62
Arctostaphylos uva-ursi	0.00	0.00	1.00	0.00	0.00	1.00	1.00	0.00	1.00	0.00	0.00	0.00	1.00	0.00	0.00	0.00	242.82	245.63	92.29	87.00	15.07	0.60	9.67
Thymus mastichina	0.00	0.00	0.00	0.00	0.00	1.00	0.00	0.00	0.00	0.00	0.00	0.00	1.00	0.00	1.00	0.00	228.57	228.42	18.50	2.00	0.17	0.20	9.73
Populus suaveolens	0.00	0.00	1.00	0.00	0.00	0.00	0.00	0.00	0.00	0.00	0.00	0.00	1.00	0.00	0.00	0.00	252.00	252.59	83.31	21.00	0.41	10.00	9.76
Vaccinium corymbosum	0.00	0.00	0.00	0.00	0.00	0.00	1.00	0.00	0.00	0.00	0.00	0.00	1.00	0.00	0.00	0.00	256.96	253.38	5.02	39.00	0.44	4.00	9.79
Symphyotrichum oolentangiense	0.00	0.00	0.00	0.00	0.00	0.00	1.00	0.00	0.00	0.00	0.00	0.00	1.00	0.00	1.00	0.00	225.77	227.36	9.72	25.00	0.17	NA	9.80
Ulmus parvifolia	1.00	0.00	1.00	1.00	0.00	0.00	0.00	0.00	0.00	0.00	0.00	0.00	1.00	0.00	0.00	1976.00	249.70	249.83	48.45	24.00	3.30	21.00	9.83
Ixora coccinea	1.00	0.00	0.00	1.00	0.00	0.00	0.00	0.00	0.00	0.00	0.00	0.00	1.00	0.00	0.00	383.00	231.62	231.68	8.53	29.00	NA	2.50	9.85
Fraxinus pennsylvanica	0.00	0.00	0.00	0.00	0.00	0.00	1.00	0.00	0.00	0.00	0.00	0.00	1.00	0.00	0.00	0.00	251.38	251.49	35.70	63.00	29.72	20.12	9.90
Echinacea angustifolia	0.00	0.00	0.00	0.00	0.00	0.00	1.00	0.00	0.00	0.00	0.00	0.00	0.00	0.00	1.00	0.00	226.11	227.70	13.17	16.00	184.90	0.60	9.98
Salix cinerea	0.00	0.00	1.00	0.00	0.00	1.00	0.00	0.00	0.00	0.00	0.00	0.00	1.00	0.00	0.00	0.00	249.45	249.58	24.02	66.00	0.09	6.00	9.98
Sambucus canadensis	1.00	0.00	0.00	0.00	0.00	0.00	1.00	0.00	1.00	0.00	0.00	0.00	1.00	0.00	0.00	0.00	228.84	228.80	22.91	92.00	3.10	3.50	10.02
Ficus benjamina	0.00	0.00	1.00	1.00	1.00	0.00	0.00	1.00	0.00	1.00	0.00	0.00	1.00	0.00	0.00	142.00	246.29	248.65	146.22	41.00	25.00	0.74	10.08
Filipendula vulgaris	0.00	1.00	1.00	0.00	0.00	1.00	0.00	0.00	0.00	0.00	0.00	0.00	0.00	0.00	1.00	0.00	250.11	250.38	176.35	50.00	0.81	0.50	10.10
Myoporum laetum	1.00	0.00	0.00	0.00	1.00	0.00	0.00	0.00	0.00	0.00	0.00	0.00	1.00	0.00	0.00	586.00	236.19	235.97	73.81	25.00	72.80	6.00	10.11
Helianthus annuus	1.00	0.00	0.00	0.00	0.00	0.00	1.00	0.00	0.00	0.00	0.00	0.00	0.00	1.00	0.00	1102.00	226.11	227.70	1.49	181.00	42.80	4.00	10.12
Populus nigra	1.00	1.00	1.00	0.00	0.00	1.00	0.00	0.00	0.00	0.00	0.00	0.00	1.00	0.00	0.00	784.00	252.00	252.59	83.31	80.00	0.81	25.00	10.21
Iris foetidissima	0.00	1.00	0.00	0.00	0.00	1.00	0.00	0.00	0.00	0.00	0.00	0.00	0.00	0.00	1.00	0.00	251.28	252.39	62.62	22.00	90.61	0.80	10.24
Rosa rugosa	0.00	0.00	1.00	0.00	0.00	0.00	0.00	0.00	0.00	0.00	0.00	0.00	1.00	0.00	0.00	0.00	250.05	250.33	164.07	65.00	9.60	2.00	10.24
Quercus coccinea	0.00	0.00	0.00	0.00	0.00	0.00	1.00	0.00	0.00	0.00	0.00	0.00	1.00	0.00	0.00	0.00	250.56	250.81	195.76	28.00	1931.00	30.48	10.27
Pachira aquatica	0.00	0.00	0.00	0.00	0.00	0.00	1.00	0.00	1.00	0.00	0.00	0.00	1.00	0.00	0.00	1.00	246.73	246.14	26.64	34.00	1730.00	22.00	10.34
Skimmia japonica	0.00	0.00	1.00	1.00	0.00	0.00	0.00	0.00	0.00	0.00	1.00	0.00	1.00	0.00	0.00	0.00	248.68	249.42	93.31	6.00	14.00	3.00	10.34
Anagyris foetida	0.00	1.00	1.00	0.00	0.00	1.00	0.00	0.00	0.00	0.00	0.00	0.00	1.00	0.00	0.00	0.00	241.68	241.68	87.81	29.00	361.90	1.50	10.48
Rhus coriaria	0.00	1.00	1.00	0.00	0.00	1.00	0.00	0.00	0.00	0.00	0.00	0.00	1.00	0.00	0.00	0.00	248.71	249.17	34.09	32.00	14.30	2.00	10.55
Symphoricarpos orbiculatus	0.00	0.00	0.00	0.00	0.00	0.00	1.00	0.00	0.00	0.00	0.00	0.00	1.00	0.00	0.00	0.00	246.57	248.57	90.72	39.00	7.40	0.61	10.57
Bergenia crassifolia	0.00	0.00	1.00	0.00	0.00	0.00	0.00	0.00	0.00	0.00	0.00	0.00	0.00	0.00	1.00	0.00	229.34	229.42	72.42	26.00	0.25	0.40	10.64
Salix daphnoides	0.00	0.00	0.00	0.00	0.00	1.00	0.00	0.00	0.00	0.00	0.00	0.00	1.00	0.00	0.00	0.00	249.53	249.73	25.52	23.00	0.14	10.00	10.64
Diospyros lotus	0.00	0.00	1.00	1.00	0.00	0.00	0.00	0.00	0.00	0.00	0.00	0.00	1.00	0.00	0.00	1.00	248.06	247.99	23.27	25.00	255.00	20.00	10.67
Asparagus officinalis	0.00	1.00	1.00	0.00	0.00	1.00	0.00	0.00	0.00	0.00	0.00	0.00	0.00	0.00	1.00	622.00	250.98	251.17	8.28	140.00	23.75	1.50	10.73
Lobelia cardinalis	0.00	0.00	0.00	0.00	0.00	0.00	1.00	0.00	1.00	0.00	0.00	0.00	0.00	1.00	1.00	0.00	236.13	237.52	24.14	60.00	0.04	0.16	10.78
Agastache foeniculum	0.00	0.00	0.00	0.00	0.00	0.00	1.00	0.00	0.00	0.00	0.00	0.00	1.00	0.00	1.00	0.00	228.57	228.43	33.01	27.00	0.30	0.90	10.80
Phalaris aquatica	1.00	1.00	1.00	0.00	0.00	1.00	0.00	0.00	0.00	0.00	0.00	0.00	0.00	0.00	1.00	2197.00	252.83	245.49	26.31	70.00	1.48	0.30	10.85
Populus grandidentata	0.00	0.00	0.00	0.00	0.00	0.00	1.00	0.00	0.00	0.00	0.00	0.00	1.00	0.00	0.00	0.00	252.00	252.59	83.31	32.00	0.13	16.59	10.87
Leptospermum polygalifolium	1.00	0.00	0.00	0.00	1.00	0.00	0.00	0.00	0.00	NA	NA	NA	NA	NA	NA	0.00	256.14	254.54	46.51	4.00	0.38	4.00	10.90
Cotoneaster horizontalis	0.00	0.00	1.00	1.00	0.00	0.00	0.00	0.00	0.00	0.00	0.00	0.00	1.00	0.00	0.00	17.00	250.17	250.42	101.47	30.00	13.40	1.50	10.94
Clematis glycinoides	0.00	0.00	0.00	0.00	1.00	0.00	0.00	0.00	0.00	0.00	1.00	0.00	0.00	0.00	0.00	0.00	266.07	265.96	9.47	4.00	1.87	2.00	10.97
Prunus serotina	1.00	0.00	0.00	0.00	0.00	0.00	1.00	0.00	1.00	0.00	0.00	0.00	1.00	0.00	0.00	42.00	250.16	250.41	50.76	83.00	122.25	15.00	10.99
Styphnolobium japonicum	1.00	0.00	1.00	0.00	0.00	0.00	0.00	0.00	0.00	0.00	0.00	0.00	1.00	0.00	0.00	181.00	246.64	246.00	25.87	31.00	109.65	18.00	11.00
Pittosporum undulatum	1.00	0.00	0.00	0.00	1.00	0.00	0.00	0.00	0.00	0.00	0.00	0.00	1.00	0.00	0.00	2159.00	272.64	272.34	45.29	24.00	8.35	5.00	11.01
Quercus acutissima	1.00	0.00	1.00	1.00	0.00	0.00	0.00	0.00	0.00	0.00	0.00	0.00	1.00	0.00	0.00	0.00	250.56	250.81	195.76	23.00	3651.00	21.25	11.01
Pontederia cordata	1.00	0.00	0.00	0.00	0.00	0.00	1.00	0.00	1.00	0.00	0.00	1.00	0.00	0.00	1.00	0.00	245.36	246.55	20.43	61.00	90.58	1.00	11.02
Syzygium cumini	1.00	0.00	1.00	1.00	1.00	0.00	0.00	0.00	0.00	0.00	0.00	0.00	1.00	0.00	0.00	1817.00	251.40	251.61	45.86	55.00	836.00	15.00	11.03
Ochroma pyramidale	0.00	0.00	0.00	0.00	0.00	0.00	1.00	0.00	1.00	0.00	0.00	0.00	1.00	0.00	0.00	0.00	246.73	246.14	42.77	34.00	9.10	23.91	11.07
Kunzea ericoides	1.00	0.00	0.00	0.00	1.00	0.00	0.00	0.00	0.00	0.00	0.00	0.00	1.00	0.00	0.00	0.00	251.40	251.63	72.75	2.00	0.06	8.00	11.17
Dichanthium sericeum	1.00	0.00	0.00	1.00	1.00	0.00	0.00	1.00	0.00	0.00	0.00	0.00	0.00	1.00	1.00	0.00	251.54	242.77	3.66	27.00	1.37	1.00	11.20
Frangula californica	0.00	0.00	0.00	0.00	0.00	0.00	1.00	0.00	0.00	0.00	0.00	0.00	1.00	0.00	0.00	0.00	249.99	250.27	67.98	8.00	64.07	6.10	11.21
Populus alba	1.00	1.00	1.00	0.00	0.00	1.00	0.00	0.00	0.00	0.00	0.00	0.00	1.00	0.00	0.00	1486.00	252.00	252.59	83.31	96.00	0.12	30.00	11.26
Diospyros virginiana	0.00	0.00	0.00	0.00	0.00	0.00	1.00	0.00	0.00	0.00	0.00	0.00	1.00	0.00	0.00	0.00	245.10	246.27	27.30	30.00	349.90	20.12	11.26
Ruta graveolens	1.00	0.00	0.00	0.00	0.00	1.00	0.00	0.00	0.00	0.00	0.00	0.00	1.00	0.00	1.00	58.00	248.68	249.42	93.31	47.00	2.20	0.70	11.26
Helleborus niger	0.00	0.00	0.00	0.00	0.00	1.00	0.00	0.00	0.00	0.00	0.00	0.00	0.00	0.00	1.00	0.00	256.12	252.21	133.51	9.00	7.40	0.30	11.27
Phillyrea latifolia	0.00	1.00	1.00	0.00	0.00	1.00	0.00	0.00	0.00	0.00	0.00	0.00	1.00	0.00	0.00	0.00	233.59	233.60	41.24	24.00	14.35	15.00	11.35
Penstemon barbatus	0.00	0.00	0.00	0.00	0.00	0.00	1.00	0.00	0.00	0.00	0.00	0.00	0.00	0.00	1.00	0.00	230.41	230.43	90.32	12.00	0.24	0.44	11.36
Helleborus orientalis	0.00	0.00	1.00	0.00	0.00	0.00	0.00	0.00	0.00	0.00	0.00	0.00	0.00	0.00	1.00	0.00	256.12	252.21	133.51	13.00	NA	0.20	11.38
Lagerstroemia speciosa	1.00	0.00	0.00	1.00	0.00	0.00	0.00	0.00	0.00	0.00	0.00	0.00	1.00	0.00	0.00	38.00	251.72	252.39	82.68	31.00	8.60	25.00	11.44
Limonium vulgare	0.00	0.00	1.00	0.00	0.00	1.00	0.00	0.00	0.00	0.00	0.00	0.00	0.00	0.00	1.00	71.00	249.57	250.67	59.19	9.00	1.35	0.50	11.44
Sisyrinchium bellum	0.00	0.00	0.00	0.00	0.00	0.00	1.00	0.00	0.00	0.00	0.00	0.00	0.00	0.00	1.00	0.00	255.58	251.32	73.21	3.00	1.90	0.16	11.53
Potentilla argentea	0.00	0.00	1.00	0.00	0.00	1.00	0.00	0.00	0.00	NA	NA	NA	NA	NA	NA	0.00	262.08	263.41	62.37	98.00	0.08	0.30	11.54
Coccoloba uvifera	0.00	0.00	0.00	0.00	0.00	0.00	1.00	0.00	1.00	0.00	0.00	0.00	1.00	0.00	0.00	0.00	249.50	250.47	29.12	55.00	855.00	15.24	11.59
Helenium autumnale	0.00	0.00	0.00	0.00	0.00	0.00	1.00	0.00	0.00	0.00	0.00	0.00	0.00	0.00	1.00	0.00	226.12	227.70	24.15	54.00	0.50	0.70	11.60
Linum lewisii	0.00	0.00	0.00	0.00	0.00	0.00	1.00	0.00	0.00	0.00	0.00	0.00	1.00	0.00	1.00	0.00	251.57	252.26	47.09	34.00	2.36	0.34	11.62
Clethra alnifolia	0.00	0.00	0.00	0.00	0.00	0.00	1.00	0.00	0.00	0.00	0.00	0.00	1.00	0.00	0.00	0.00	248.74	248.72	60.17	23.00	0.14	3.00	11.70
Ficus religiosa	0.00	0.00	0.00	1.00	0.00	0.00	0.00	0.00	0.00	1.00	0.00	0.00	1.00	0.00	0.00	25.00	251.41	251.64	80.47	31.00	0.91	7.50	11.74
Symphyotrichum ericoides	0.00	0.00	0.00	0.00	0.00	0.00	1.00	0.00	0.00	0.00	0.00	0.00	0.00	0.00	1.00	0.00	225.77	227.36	7.20	52.00	0.10	1.20	11.76
Betula nigra	0.00	0.00	0.00	0.00	0.00	0.00	1.00	0.00	0.00	0.00	0.00	0.00	1.00	0.00	0.00	0.00	266.22	266.18	77.50	30.00	1.21	24.99	11.80
Zelkova serrata	0.00	0.00	1.00	0.00	0.00	0.00	0.00	0.00	0.00	0.00	0.00	0.00	1.00	0.00	0.00	0.00	249.70	249.83	48.45	10.00	21.00	10.00	11.81
Cyrilla racemiflora	0.00	0.00	0.00	0.00	0.00	0.00	1.00	0.00	1.00	0.00	0.00	0.00	1.00	0.00	0.00	0.00	264.10	262.88	58.06	30.00	NA	7.92	11.88
Allium schoenoprasum	0.00	0.00	1.00	1.00	0.00	1.00	1.00	0.00	0.00	NA	NA	NA	NA	NA	NA	18.00	230.45	230.27	10.84	105.00	0.90	0.30	11.94
Teucrium scorodonia	0.00	1.00	0.00	0.00	0.00	1.00	0.00	0.00	0.00	0.00	0.00	0.00	1.00	1.00	1.00	0.00	228.70	228.57	14.85	30.00	0.80	0.55	11.98
Nicotiana glauca	1.00	0.00	0.00	0.00	0.00	0.00	0.00	0.00	1.00	0.00	0.00	0.00	1.00	0.00	1.00	7792.00	236.15	235.90	18.36	86.00	0.04	4.00	12.00
Vitex agnus-castus	1.00	1.00	1.00	1.00	0.00	1.00	0.00	0.00	0.00	0.00	0.00	0.00	1.00	0.00	1.00	195.00	272.63	272.39	20.04	49.00	9.70	1.50	12.01
Pittosporum tenuifolium	0.00	0.00	0.00	0.00	1.00	0.00	0.00	0.00	0.00	0.00	0.00	0.00	1.00	0.00	1.00	16.00	272.64	272.34	45.29	5.00	12.00	4.88	12.03
Rhus typhina	0.00	0.00	0.00	0.00	0.00	0.00	1.00	0.00	0.00	0.00	0.00	0.00	1.00	0.00	0.00	10.00	248.71	249.17	34.09	56.00	11.20	6.00	12.05
Liriope muscari	1.00	0.00	1.00	0.00	0.00	0.00	0.00	0.00	0.00	0.00	0.00	0.00	0.00	0.00	1.00	0.00	251.13	251.52	51.32	9.00	NA	0.15	12.05
Euphorbia nutans	1.00	0.00	0.00	0.00	0.00	0.00	1.00	0.00	1.00	0.00	0.00	0.00	0.00	1.00	1.00	75.00	246.40	247.03	3.24	94.00	0.38	0.30	12.06
Salix triandra	0.00	1.00	1.00	0.00	0.00	1.00	0.00	0.00	0.00	0.00	0.00	0.00	1.00	0.00	0.00	33.00	249.49	249.63	14.68	61.00	0.02	4.00	12.11
Salvia azurea	0.00	0.00	0.00	0.00	0.00	0.00	1.00	0.00	0.00	NA	NA	NA	NA	NA	NA	0.00	242.17	241.92	46.50	20.00	3.41	0.91	12.11
Combretum fruticosum	0.00	0.00	0.00	0.00	0.00	0.00	1.00	0.00	1.00	0.00	1.00	0.00	0.00	0.00	0.00	0.00	259.25	256.93	12.25	28.00	80.40	5.00	12.12
Atriplex pseudocampanulata	0.00	0.00	0.00	0.00	1.00	0.00	0.00	0.00	0.00	0.00	0.00	0.00	1.00	0.00	0.00	0.00	269.60	268.85	40.25	5.00	0.49	0.16	12.16
Clematis tangutica	0.00	0.00	1.00	1.00	0.00	0.00	0.00	0.00	0.00	0.00	1.00	0.00	0.00	0.00	0.00	60.00	266.07	265.96	9.47	22.00	NA	5.02	12.17
Celtis occidentalis	1.00	0.00	0.00	0.00	0.00	0.00	1.00	0.00	0.00	0.00	0.00	0.00	1.00	0.00	0.00	0.00	236.15	237.54	32.21	52.00	126.40	18.29	12.24
Ceanothus herbaceus	0.00	0.00	0.00	0.00	0.00	0.00	1.00	0.00	0.00	0.00	0.00	0.00	1.00	0.00	0.00	0.00	249.99	250.27	67.98	31.00	2.82	1.10	12.25
Myrtus communis	1.00	1.00	1.00	1.00	0.00	1.00	0.00	0.00	0.00	0.00	0.00	0.00	1.00	0.00	0.00	0.00	251.39	251.62	57.43	40.00	12.04	1.24	12.29
Cornus racemosa	0.00	0.00	0.00	0.00	0.00	0.00	1.00	0.00	0.00	0.00	0.00	0.00	1.00	0.00	0.00	0.00	235.96	235.44	19.69	29.00	38.64	1.80	12.30
Spiraea alba	0.00	0.00	0.00	0.00	0.00	0.00	1.00	0.00	0.00	NA	NA	NA	NA	NA	NA	0.00	250.04	250.33	157.36	38.00	0.65	2.00	12.32
Maclura pomifera	1.00	0.00	0.00	0.00	0.00	0.00	1.00	0.00	0.00	0.00	0.00	0.00	1.00	0.00	0.00	86.00	249.51	249.47	13.41	46.00	33.00	20.12	12.35
Veronica spicata	0.00	0.00	1.00	0.00	0.00	1.00	0.00	0.00	0.00	0.00	0.00	0.00	0.00	0.00	1.00	0.00	249.56	250.67	52.49	42.00	0.16	0.50	12.38
Alyssum montanum	0.00	0.00	0.00	0.00	0.00	1.00	0.00	0.00	0.00	0.00	0.00	0.00	0.00	0.00	1.00	0.00	236.66	236.70	29.11	19.00	0.60	0.25	12.40
Elaeagnus angustifolia	0.00	0.00	1.00	1.00	0.00	1.00	0.00	0.00	0.00	0.00	0.00	0.00	1.00	0.00	0.00	44.00	245.10	246.27	27.30	104.00	134.80	7.00	12.40
Quercus michauxii	0.00	0.00	0.00	0.00	0.00	0.00	1.00	0.00	0.00	0.00	0.00	0.00	1.00	0.00	0.00	0.00	247.34	247.75	51.79	20.00	5340.00	39.62	12.41
Ulmus americana	0.00	0.00	0.00	0.00	0.00	0.00	1.00	0.00	0.00	0.00	0.00	0.00	1.00	0.00	0.00	0.00	249.70	249.83	48.45	50.00	5.40	40.23	12.43
Stachys byzantina	0.00	0.00	1.00	0.00	0.00	1.00	0.00	0.00	0.00	0.00	0.00	0.00	1.00	0.00	1.00	0.00	228.62	228.47	21.32	28.00	2.10	0.80	12.50
Armeria maritima	0.00	0.00	1.00	0.00	0.00	1.00	1.00	0.00	1.00	0.00	0.00	0.00	1.00	0.00	1.00	0.00	252.82	245.48	6.58	56.00	1.14	0.50	12.52
Smilax glauca	0.00	0.00	0.00	0.00	0.00	0.00	1.00	0.00	0.00	0.00	1.00	0.00	1.00	0.00	1.00	0.00	228.69	228.93	45.62	30.00	NA	0.30	12.57
Hymenaea courbaril	0.00	0.00	0.00	0.00	0.00	0.00	1.00	0.00	1.00	0.00	0.00	0.00	1.00	0.00	0.00	0.00	245.26	245.34	14.66	50.00	4721.28	42.00	12.58
Lavandula dentata	0.00	1.00	1.00	0.00	0.00	1.00	0.00	0.00	0.00	0.00	0.00	0.00	1.00	0.00	0.00	27.00	228.40	228.25	35.39	19.00	0.26	0.80	12.59
Correa reflexa	0.00	0.00	0.00	0.00	1.00	0.00	0.00	0.00	0.00	0.00	0.00	0.00	1.00	0.00	0.00	0.00	249.48	249.62	82.73	5.00	10.29	0.50	12.60
Azadirachta indica	1.00	0.00	0.00	1.00	0.00	0.00	0.00	0.00	0.00	0.00	0.00	0.00	1.00	0.00	0.00	1784.00	248.90	249.47	47.44	53.00	241.00	16.00	12.66
Quercus alba	0.00	0.00	0.00	0.00	0.00	0.00	1.00	0.00	0.00	0.00	0.00	0.00	1.00	0.00	0.00	0.00	250.56	250.81	195.76	38.00	2997.00	35.05	12.75
Calicotome spinosa	0.00	1.00	0.00	0.00	0.00	1.00	0.00	0.00	0.00	NA	NA	NA	NA	NA	NA	0.00	228.57	228.42	18.50	11.00	7.47	2.00	12.77
Betula alleghaniensis	0.00	0.00	0.00	0.00	0.00	0.00	1.00	0.00	0.00	0.00	0.00	0.00	1.00	0.00	0.00	0.00	266.22	266.18	83.66	31.00	0.87	21.95	12.82
Quercus macrocarpa	0.00	0.00	0.00	0.00	0.00	0.00	1.00	0.00	0.00	0.00	0.00	0.00	1.00	0.00	0.00	0.00	247.34	247.75	51.79	36.00	6145.00	40.23	12.82
Ligustrum lucidum	1.00	0.00	1.00	0.00	0.00	0.00	0.00	0.00	0.00	0.00	0.00	0.00	1.00	0.00	0.00	2059.00	233.60	233.60	35.48	24.00	31.00	10.00	12.82
Echinacea purpurea	0.00	0.00	0.00	0.00	0.00	0.00	1.00	0.00	0.00	0.00	0.00	0.00	0.00	0.00	1.00	0.00	226.11	227.70	13.17	50.00	2.42	0.90	12.85
Acacia dealbata	1.00	0.00	0.00	0.00	1.00	0.00	0.00	0.00	0.00	0.00	0.00	0.00	1.00	0.00	0.00	2436.00	243.94	243.41	57.64	60.00	12.22	10.00	12.90
Ailanthus altissima	1.00	0.00	1.00	0.00	0.00	0.00	0.00	0.00	0.00	0.00	0.00	0.00	1.00	0.00	0.00	1006.00	229.34	229.42	72.42	116.00	26.97	25.00	12.91
Veronica gentianoides	0.00	0.00	1.00	0.00	0.00	1.00	0.00	0.00	0.00	0.00	0.00	0.00	0.00	0.00	1.00	0.00	230.40	230.41	20.17	8.00	0.21	0.28	12.93
Persea americana	1.00	0.00	0.00	0.00	0.00	0.00	1.00	0.00	1.00	0.00	0.00	0.00	1.00	0.00	0.00	1321.00	272.63	272.39	13.50	72.00	15308.00	10.00	12.94
Cephalanthus occidentalis	0.00	0.00	0.00	0.00	0.00	0.00	1.00	0.00	1.00	0.00	0.00	0.00	1.00	0.00	0.00	0.00	232.11	232.17	13.78	44.00	2.80	14.94	12.94
Prunus mahaleb	0.00	1.00	1.00	1.00	0.00	1.00	0.00	0.00	0.00	0.00	0.00	0.00	1.00	0.00	0.00	0.00	250.16	250.41	53.06	77.00	85.35	10.00	12.96
Populus deltoides	1.00	0.00	0.00	0.00	0.00	0.00	1.00	0.00	0.00	0.00	0.00	0.00	1.00	0.00	0.00	0.00	252.00	252.59	83.31	80.00	0.97	25.00	12.99
Helianthemum nummularium	0.00	0.00	1.00	0.00	0.00	1.00	0.00	0.00	0.00	0.00	0.00	0.00	1.00	0.00	0.00	0.00	249.65	249.92	12.41	43.00	0.98	0.30	13.00
Hoya australis	0.00	0.00	0.00	1.00	1.00	0.00	0.00	1.00	0.00	1.00	1.00	0.00	1.00	0.00	1.00	0.00	230.69	230.48	16.38	16.00	2.01	5.00	13.01
Vinca major	1.00	0.00	1.00	0.00	0.00	1.00	0.00	0.00	0.00	0.00	1.00	0.00	1.00	0.00	1.00	1976.00	230.82	230.61	11.12	66.00	5.80	0.20	13.10
Bauhinia variegata	1.00	0.00	1.00	1.00	0.00	0.00	0.00	0.00	0.00	NA	NA	NA	NA	NA	NA	6558.00	228.70	228.57	14.86	58.00	275.20	6.00	13.12
Anacardium occidentale	1.00	0.00	0.00	0.00	0.00	0.00	0.00	0.00	1.00	0.00	0.00	0.00	1.00	0.00	0.00	924.00	251.08	251.57	24.62	72.00	4087.00	10.00	13.16
Paliurus spina-christi	0.00	1.00	1.00	0.00	0.00	1.00	0.00	0.00	0.00	0.00	0.00	0.00	1.00	0.00	0.00	0.00	251.38	251.69	231.57	29.00	94.80	1.50	13.18
Salix viminalis	0.00	0.00	1.00	0.00	0.00	1.00	0.00	0.00	0.00	0.00	0.00	0.00	1.00	0.00	0.00	12.00	249.49	249.63	14.68	61.00	0.33	6.00	13.23
Melilotus officinalis	1.00	0.00	1.00	1.00	0.00	1.00	0.00	0.00	0.00	0.00	0.00	0.00	0.00	1.00	1.00	70.00	242.07	241.84	1.84	107.00	2.70	1.50	13.23
Pistacia chinensis	0.00	0.00	1.00	1.00	0.00	0.00	0.00	0.00	0.00	0.00	0.00	0.00	1.00	0.00	0.00	0.00	251.07	251.57	13.33	23.00	66.51	20.00	13.25
Onobrychis viciifolia	0.00	0.00	0.00	0.00	0.00	1.00	0.00	0.00	0.00	0.00	0.00	0.00	0.00	0.00	1.00	56.00	242.07	241.85	57.31	56.00	19.90	0.70	13.27
Cota tinctoria	0.00	0.00	1.00	0.00	0.00	1.00	0.00	0.00	0.00	NA	NA	NA	NA	NA	NA	0.00	225.79	227.41	4.68	98.00	0.53	0.60	13.32
Eschscholzia californica	1.00	0.00	0.00	0.00	0.00	0.00	1.00	0.00	0.00	0.00	0.00	0.00	0.00	1.00	1.00	1095.00	249.28	249.56	13.87	63.00	1.32	0.50	13.35
Coffea arabica	1.00	1.00	0.00	0.00	0.00	0.00	0.00	0.00	0.00	0.00	0.00	0.00	1.00	0.00	0.00	2214.00	231.50	231.59	1.45	67.00	188.30	4.00	13.37
Ligustrum ovalifolium	1.00	0.00	1.00	0.00	0.00	0.00	0.00	0.00	0.00	0.00	0.00	0.00	1.00	0.00	0.00	31.00	252.64	253.23	65.55	19.00	22.64	3.00	13.40
Rhus glabra	1.00	0.00	0.00	0.00	0.00	0.00	1.00	0.00	0.00	0.00	0.00	0.00	1.00	0.00	0.00	0.00	248.71	249.17	34.09	57.00	8.66	7.01	13.41
Terminalia catappa	1.00	1.00	1.00	1.00	1.00	0.00	0.00	1.00	0.00	0.00	0.00	0.00	1.00	0.00	0.00	2779.00	259.43	257.16	52.79	109.00	2473.00	13.72	13.47
Fraxinus velutina	0.00	0.00	0.00	0.00	0.00	0.00	1.00	0.00	0.00	NA	NA	NA	NA	NA	NA	0.00	251.38	251.49	35.70	12.00	19.63	11.89	13.50
Quercus nigra	1.00	0.00	0.00	0.00	0.00	0.00	1.00	0.00	0.00	0.00	0.00	0.00	1.00	0.00	0.00	0.00	247.34	247.75	51.79	17.00	1139.00	24.99	13.51
Elaeagnus pungens	0.00	0.00	1.00	0.00	0.00	0.00	0.00	0.00	0.00	0.00	0.00	0.00	1.00	0.00	0.00	2.00	245.10	246.27	17.91	21.00	16.00	1.50	13.52
Cyclospermum leptophyllum	1.00	0.00	0.00	0.00	0.00	0.00	1.00	0.00	1.00	0.00	0.00	0.00	0.00	1.00	0.00	227.00	238.98	240.00	32.59	136.00	0.25	0.50	13.62
Aralia spinosa	1.00	0.00	0.00	0.00	0.00	0.00	1.00	0.00	0.00	0.00	0.00	0.00	1.00	0.00	0.00	0.00	239.33	240.33	120.38	28.00	7.70	7.01	13.68
Echium candicans	1.00	0.00	0.00	0.00	0.00	1.00	0.00	0.00	0.00	0.00	0.00	0.00	1.00	1.00	1.00	957.00	236.47	236.59	12.19	6.00	5.71	1.00	13.70
Solanum melongena	1.00	1.00	1.00	1.00	0.00	0.00	0.00	0.00	0.00	0.00	0.00	0.00	1.00	1.00	1.00	160.00	236.06	235.75	27.46	18.00	3.50	0.73	13.70
Atriplex leptocarpa	0.00	0.00	0.00	0.00	1.00	0.00	0.00	0.00	0.00	0.00	0.00	0.00	1.00	0.00	1.00	0.00	269.61	268.86	80.35	6.00	0.79	0.36	13.75
Cascabela thevetia	1.00	0.00	0.00	0.00	0.00	0.00	1.00	0.00	1.00	0.00	0.00	0.00	1.00	0.00	0.00	7965.00	248.71	249.17	35.41	64.00	1908.16	8.00	13.76
Gliricidia sepium	1.00	0.00	0.00	0.00	0.00	0.00	1.00	0.00	1.00	0.00	0.00	0.00	1.00	0.00	0.00	0.00	242.18	241.94	34.56	78.00	103.00	19.81	13.78
Thespesia populnea	0.00	1.00	1.00	1.00	1.00	0.00	1.00	1.00	1.00	0.00	0.00	0.00	1.00	0.00	0.00	1038.00	259.66	257.58	50.56	112.00	115.20	9.14	13.79
Agrimonia eupatoria	0.00	1.00	1.00	0.00	0.00	1.00	0.00	0.00	0.00	0.00	0.00	0.00	0.00	0.00	1.00	0.00	249.21	249.73	57.50	75.00	15.00	1.10	13.82
Iris domestica	1.00	0.00	1.00	1.00	0.00	0.00	0.00	0.00	0.00	0.00	0.00	0.00	0.00	1.00	1.00	187.00	251.28	252.39	62.62	62.00	33.33	0.20	13.84
Alnus incana	0.00	0.00	1.00	0.00	0.00	1.00	1.00	0.00	0.00	0.00	0.00	0.00	1.00	0.00	0.00	0.00	266.22	266.18	83.66	83.00	1.01	2.50	13.87
Cercidiphyllum japonicum	0.00	0.00	1.00	0.00	0.00	0.00	0.00	0.00	0.00	0.00	0.00	0.00	1.00	0.00	0.00	0.00	249.64	249.98	24.81	7.00	0.50	21.25	13.89
Cordia alliodora	0.00	0.00	0.00	0.00	0.00	0.00	1.00	0.00	1.00	0.00	0.00	0.00	1.00	0.00	0.00	0.00	236.65	236.71	46.53	43.00	7.97	31.60	13.89
Artemisia ludoviciana	0.00	0.00	0.00	0.00	0.00	0.00	1.00	0.00	0.00	0.00	0.00	0.00	1.00	0.00	1.00	1.00	259.43	257.15	47.93	64.00	0.14	0.91	13.89
Baptisia australis	0.00	0.00	0.00	0.00	0.00	0.00	1.00	0.00	0.00	0.00	0.00	0.00	0.00	0.00	1.00	0.00	241.68	241.68	87.81	25.00	18.00	0.80	13.99
Rosa rubiginosa	1.00	0.00	1.00	0.00	0.00	1.00	0.00	0.00	0.00	NA	NA	NA	NA	NA	NA	777.00	232.30	232.27	16.88	98.00	14.84	2.70	14.02
Trifolium scabrum	0.00	1.00	1.00	0.00	0.00	1.00	0.00	0.00	0.00	0.00	0.00	0.00	0.00	1.00	0.00	0.00	242.06	241.83	16.59	46.00	0.62	0.25	14.07
Salix repens	0.00	0.00	0.00	0.00	0.00	1.00	0.00	0.00	0.00	NA	NA	NA	NA	NA	NA	0.00	232.24	232.18	9.93	21.00	0.04	1.00	14.18
Marrubium vulgare	1.00	1.00	1.00	1.00	0.00	1.00	0.00	0.00	0.00	0.00	0.00	0.00	1.00	0.00	1.00	2521.00	228.63	228.48	8.81	140.00	0.90	0.55	14.20
Lobelia siphilitica	0.00	0.00	0.00	0.00	0.00	0.00	1.00	0.00	0.00	0.00	0.00	0.00	0.00	0.00	1.00	0.00	236.13	237.52	24.14	41.00	0.04	0.80	14.25
Onopordum acanthium	0.00	1.00	1.00	1.00	0.00	1.00	0.00	0.00	0.00	0.00	0.00	0.00	0.00	1.00	0.00	565.00	227.99	229.50	20.21	100.00	8.30	2.50	14.25
Ilex vomitoria	0.00	0.00	0.00	0.00	0.00	0.00	1.00	0.00	0.00	0.00	0.00	0.00	1.00	0.00	0.00	0.00	269.85	269.33	179.06	14.00	22.80	7.92	14.28
Prunus cerasus	0.00	0.00	0.00	0.00	0.00	1.00	0.00	0.00	0.00	0.00	0.00	0.00	1.00	0.00	0.00	41.00	250.16	250.41	53.06	82.00	164.40	10.00	14.31
Betula nana	0.00	0.00	1.00	0.00	0.00	1.00	1.00	0.00	0.00	0.00	0.00	0.00	1.00	0.00	1.00	0.00	266.22	266.18	77.50	26.00	0.83	0.50	14.34
Coreopsis tinctoria	1.00	0.00	0.00	0.00	0.00	0.00	1.00	0.00	0.00	0.00	0.00	0.00	0.00	1.00	1.00	0.00	226.11	227.70	10.05	100.00	0.30	0.19	14.37
Quercus suber	1.00	1.00	0.00	0.00	0.00	1.00	0.00	0.00	0.00	0.00	0.00	0.00	1.00	0.00	0.00	0.00	232.66	232.53	24.13	12.00	4.38	15.00	14.44
Scleranthus annuus	1.00	1.00	1.00	0.00	0.00	1.00	0.00	0.00	0.00	0.00	0.00	0.00	0.00	1.00	0.00	0.00	246.57	248.58	103.39	121.00	1.20	0.20	14.50
Betula pubescens	0.00	0.00	0.00	0.00	0.00	1.00	0.00	0.00	0.00	0.00	0.00	0.00	1.00	0.00	1.00	0.00	266.22	266.18	85.88	52.00	0.25	6.00	14.50
Linaria dalmatica	1.00	0.00	1.00	0.00	0.00	1.00	0.00	0.00	0.00	NA	NA	NA	NA	NA	NA	50.00	251.66	243.02	18.14	54.00	0.14	0.61	14.57
Rosa villosa	0.00	0.00	1.00	0.00	0.00	1.00	0.00	0.00	0.00	0.00	0.00	0.00	1.00	0.00	0.00	0.00	250.05	250.33	164.07	33.00	17.33	2.00	14.60
Hydrangea macrophylla	1.00	0.00	1.00	0.00	0.00	0.00	0.00	0.00	0.00	0.00	0.00	0.00	1.00	0.00	1.00	1448.00	249.55	249.75	15.61	28.00	0.01	1.50	14.64
Populus balsamifera	0.00	0.00	0.00	0.00	0.00	0.00	1.00	0.00	0.00	0.00	0.00	0.00	1.00	0.00	0.00	0.00	252.00	252.59	83.31	44.00	0.61	30.48	14.71
Sedum acre	0.00	1.00	1.00	0.00	0.00	1.00	0.00	0.00	0.00	0.00	0.00	0.00	0.00	0.00	1.00	1.00	253.05	253.33	27.66	95.00	0.04	0.12	14.71
Narcissus bulbocodium	0.00	0.00	0.00	0.00	0.00	1.00	0.00	0.00	0.00	0.00	0.00	0.00	0.00	0.00	1.00	0.00	272.12	272.09	95.94	5.00	NA	0.14	14.71
Capsicum annuum	1.00	0.00	0.00	0.00	0.00	0.00	1.00	0.00	1.00	0.00	0.00	0.00	1.00	1.00	1.00	1648.00	262.68	261.43	20.88	128.00	3.76	0.60	14.72
Schinus terebinthifolia	1.00	0.00	0.00	0.00	0.00	0.00	0.00	0.00	1.00	0.00	0.00	0.00	1.00	0.00	0.00	5609.00	248.72	249.17	43.00	58.00	18.10	8.00	14.77
Erythrina crista-galli	1.00	0.00	0.00	0.00	0.00	0.00	0.00	0.00	1.00	0.00	0.00	0.00	1.00	0.00	0.00	2952.00	241.11	240.64	8.25	35.00	372.80	9.00	14.78
Viola sagittata	0.00	0.00	0.00	0.00	0.00	0.00	1.00	0.00	0.00	0.00	0.00	0.00	0.00	0.00	1.00	0.00	253.10	253.49	31.80	35.00	0.53	0.13	14.79
Ulmus pumila	0.00	0.00	1.00	0.00	0.00	0.00	0.00	0.00	0.00	0.00	0.00	0.00	1.00	0.00	0.00	6.00	249.70	249.83	48.45	73.00	6.20	5.00	14.81
Clinopodium acinos	0.00	1.00	1.00	0.00	0.00	1.00	0.00	0.00	0.00	0.00	0.00	0.00	1.00	1.00	1.00	0.00	228.57	228.42	6.49	51.00	0.55	0.30	14.82
Colutea arborescens	0.00	1.00	0.00	0.00	0.00	1.00	0.00	0.00	0.00	0.00	0.00	0.00	1.00	0.00	0.00	0.00	241.98	241.77	17.93	39.00	15.80	5.00	14.85
Morus alba	1.00	0.00	1.00	0.00	0.00	0.00	0.00	0.00	0.00	0.00	0.00	0.00	1.00	0.00	0.00	272.00	249.52	249.48	23.84	126.00	9.00	30.00	14.86
Petrea volubilis	0.00	0.00	0.00	0.00	0.00	0.00	1.00	0.00	1.00	0.00	1.00	0.00	1.00	0.00	0.00	0.00	229.37	229.25	10.41	39.00	31.16	12.00	14.88
Bougainvillea spectabilis	1.00	0.00	0.00	0.00	0.00	0.00	0.00	0.00	1.00	0.00	1.00	0.00	1.00	0.00	1.00	208.00	245.41	248.24	26.88	30.00	NA	3.00	14.90
Acacia mearnsii	1.00	0.00	0.00	0.00	1.00	0.00	0.00	0.00	0.00	0.00	0.00	0.00	1.00	0.00	0.00	3605.00	243.94	243.41	57.64	49.00	13.20	3.00	14.95
Lonicera japonica	1.00	0.00	1.00	0.00	0.00	0.00	0.00	0.00	0.00	0.00	1.00	0.00	0.00	0.00	0.00	780.00	246.52	248.51	35.08	110.00	1.80	10.00	14.96
Matthiola incana	1.00	0.00	0.00	0.00	0.00	1.00	0.00	0.00	0.00	0.00	0.00	0.00	1.00	1.00	1.00	130.00	248.68	248.69	34.06	47.00	1.48	0.80	14.99
Ribes sanguineum	0.00	0.00	0.00	0.00	0.00	0.00	1.00	0.00	0.00	0.00	0.00	0.00	1.00	0.00	0.00	6.00	254.10	254.45	194.21	14.00	2.44	2.00	15.00
Ficus carica	1.00	1.00	1.00	1.00	0.00	1.00	0.00	0.00	0.00	0.00	0.00	0.00	1.00	0.00	0.00	1768.00	234.65	235.85	12.93	97.00	1.00	3.00	15.04
Genista pilosa	0.00	0.00	0.00	0.00	0.00	1.00	0.00	0.00	0.00	0.00	0.00	0.00	1.00	0.00	1.00	0.00	241.43	241.43	41.58	19.00	2.86	0.30	15.06
Pithecellobium dulce	1.00	0.00	0.00	0.00	0.00	0.00	1.00	0.00	1.00	0.00	0.00	0.00	1.00	0.00	0.00	3303.00	243.92	243.37	39.09	96.00	89.90	20.00	15.10
Oenothera speciosa	0.00	0.00	0.00	0.00	0.00	0.00	1.00	0.00	0.00	0.00	0.00	0.00	1.00	1.00	1.00	0.00	255.64	253.95	17.68	31.00	0.09	0.50	15.10
Ilex verticillata	0.00	0.00	0.00	0.00	0.00	0.00	1.00	0.00	0.00	0.00	0.00	0.00	1.00	0.00	0.00	0.00	269.86	269.33	175.25	39.00	25.30	7.92	15.12
Cercis siliquastrum	0.00	0.00	1.00	0.00	0.00	1.00	0.00	0.00	0.00	0.00	0.00	0.00	1.00	0.00	0.00	0.00	245.51	245.45	52.41	33.00	33.58	10.00	15.17
Echinops exaltatus	0.00	0.00	0.00	0.00	0.00	1.00	0.00	0.00	0.00	0.00	0.00	0.00	0.00	0.00	1.00	0.00	227.99	229.50	31.94	22.00	11.00	2.00	15.20
Erysimum repandum	0.00	0.00	1.00	1.00	0.00	1.00	0.00	0.00	0.00	0.00	0.00	0.00	0.00	1.00	0.00	43.00	248.67	248.67	29.15	87.00	0.24	0.35	15.23
Symphyotrichum laeve	0.00	0.00	0.00	0.00	0.00	0.00	1.00	0.00	0.00	0.00	0.00	0.00	0.00	0.00	1.00	0.00	225.77	227.36	7.20	92.00	0.31	1.60	15.46
Robinia pseudoacacia	1.00	0.00	0.00	0.00	0.00	0.00	1.00	0.00	0.00	0.00	0.00	0.00	1.00	0.00	0.00	1040.00	242.18	241.94	34.56	93.00	20.40	25.00	15.49
Inula helenium	0.00	0.00	1.00	0.00	0.00	1.00	0.00	0.00	0.00	0.00	0.00	0.00	0.00	0.00	1.00	35.00	226.17	227.75	6.52	79.00	1.01	2.00	15.49
Iris sibirica	0.00	0.00	1.00	0.00	0.00	1.00	0.00	0.00	0.00	0.00	0.00	0.00	0.00	0.00	1.00	0.00	241.67	242.28	18.52	40.00	15.80	0.80	15.51
Agrostemma githago	1.00	1.00	1.00	0.00	0.00	1.00	0.00	0.00	0.00	0.00	0.00	0.00	0.00	1.00	0.00	5.00	239.71	240.65	82.41	137.00	12.10	1.00	15.54
Syringa vulgaris	0.00	0.00	0.00	0.00	0.00	1.00	0.00	0.00	0.00	0.00	0.00	0.00	1.00	0.00	0.00	30.00	233.59	233.60	41.24	63.00	5.60	10.00	15.63
Melilotus altissimus	0.00	0.00	0.00	0.00	0.00	1.00	0.00	0.00	0.00	0.00	0.00	0.00	0.00	1.00	1.00	0.00	242.07	241.84	3.70	31.00	3.97	1.50	15.65
Pittosporum tobira	0.00	0.00	1.00	0.00	0.00	0.00	0.00	0.00	0.00	0.00	0.00	0.00	1.00	0.00	0.00	298.00	272.64	272.34	45.29	27.00	37.00	1.00	15.67
Salix babylonica	1.00	0.00	1.00	0.00	0.00	0.00	0.00	0.00	0.00	0.00	0.00	0.00	1.00	0.00	0.00	1487.00	249.45	249.58	26.64	72.00	0.04	10.00	15.70
Dianthus deltoides	0.00	0.00	1.00	0.00	0.00	1.00	0.00	0.00	0.00	0.00	0.00	0.00	0.00	0.00	1.00	0.00	246.50	248.48	3.87	73.00	0.20	0.20	15.70
Acacia cyclops	1.00	0.00	0.00	0.00	1.00	0.00	0.00	0.00	0.00	0.00	0.00	0.00	1.00	0.00	0.00	2180.00	243.94	243.41	57.64	16.00	30.30	5.00	15.72
Alchemilla mollis	0.00	0.00	1.00	0.00	0.00	1.00	0.00	0.00	0.00	0.00	0.00	0.00	1.00	0.00	1.00	1.00	249.47	249.84	46.32	20.00	0.33	1.00	15.75
Trifolium rubens	0.00	0.00	1.00	0.00	0.00	1.00	0.00	0.00	0.00	0.00	0.00	0.00	0.00	0.00	1.00	0.00	242.06	241.83	16.59	18.00	2.04	0.50	15.77
Coriaria myrtifolia	0.00	1.00	0.00	0.00	0.00	1.00	0.00	0.00	0.00	0.00	0.00	0.00	1.00	0.00	0.00	0.00	235.96	235.44	19.69	9.00	56.29	2.00	15.79
Desmodium canadense	0.00	0.00	0.00	0.00	0.00	0.00	1.00	0.00	0.00	0.00	0.00	0.00	0.00	0.00	1.00	0.00	241.09	240.60	8.60	22.00	5.10	0.29	15.80
Potentilla recta	0.00	1.00	1.00	0.00	0.00	1.00	0.00	0.00	0.00	0.00	0.00	0.00	0.00	0.00	1.00	12.00	250.04	250.33	157.36	110.00	0.30	0.70	15.85
Quercus phellos	0.00	0.00	0.00	0.00	0.00	0.00	1.00	0.00	0.00	0.00	0.00	0.00	1.00	0.00	0.00	0.00	247.34	247.75	51.79	21.00	893.36	27.43	15.87
Bouteloua curtipendula	0.00	0.00	0.00	0.00	0.00	0.00	1.00	0.00	1.00	0.00	0.00	0.00	0.00	0.00	1.00	0.00	251.67	243.06	25.86	72.00	1.30	0.43	15.89
Hibiscus moscheutos	0.00	0.00	0.00	0.00	0.00	1.00	1.00	0.00	0.00	NA	NA	NA	NA	NA	NA	0.00	241.05	240.62	26.19	48.00	9.00	2.01	15.96
Hura crepitans	0.00	0.00	0.00	0.00	0.00	0.00	0.00	0.00	1.00	0.00	0.00	0.00	1.00	0.00	0.00	0.00	246.77	247.33	47.68	29.00	796.00	35.03	16.02
Prospero autumnale	0.00	1.00	1.00	0.00	0.00	1.00	0.00	0.00	0.00	0.00	0.00	0.00	0.00	0.00	1.00	0.00	252.02	252.64	124.48	30.00	1.40	0.20	16.03
Medicago lupulina	1.00	1.00	1.00	1.00	0.00	1.00	0.00	0.00	0.00	0.00	0.00	0.00	0.00	1.00	1.00	440.00	242.07	241.84	20.22	154.00	1.60	0.25	16.03
Lagerstroemia indica	1.00	0.00	1.00	1.00	0.00	0.00	0.00	0.00	0.00	0.00	0.00	0.00	1.00	0.00	0.00	256.00	251.72	252.39	82.68	52.00	2.10	6.25	16.07
Valeriana officinalis	0.00	0.00	1.00	0.00	0.00	1.00	0.00	0.00	0.00	0.00	0.00	0.00	0.00	0.00	1.00	0.00	246.57	248.57	101.72	61.00	1.10	1.10	16.11
Lotus corniculatus	1.00	1.00	1.00	1.00	0.00	1.00	0.00	0.00	0.00	0.00	0.00	0.00	1.00	0.00	1.00	404.00	242.16	241.92	37.97	118.00	1.15	0.38	16.11
Penstemon digitalis	0.00	0.00	0.00	0.00	0.00	0.00	1.00	0.00	0.00	0.00	0.00	0.00	0.00	0.00	1.00	0.00	230.41	230.43	90.32	38.00	1.13	1.22	16.12
Muntingia calabura	0.00	0.00	0.00	0.00	0.00	0.00	1.00	0.00	1.00	0.00	0.00	0.00	1.00	0.00	0.00	421.00	249.52	249.48	23.84	56.00	0.20	15.00	16.16
Allocasuarina torulosa	0.00	0.00	0.00	0.00	1.00	0.00	0.00	0.00	0.00	0.00	0.00	0.00	1.00	0.00	0.00	0.00	246.53	248.50	9.04	2.00	3.32	7.00	16.16
Sorghastrum nutans	0.00	0.00	0.00	0.00	0.00	0.00	1.00	0.00	1.00	0.00	0.00	0.00	0.00	1.00	1.00	0.00	251.56	242.81	1.81	55.00	2.00	1.23	16.17
Delphinium grandiflorum	0.00	0.00	1.00	0.00	0.00	0.00	0.00	0.00	0.00	0.00	0.00	0.00	0.00	0.00	1.00	0.00	266.12	266.03	12.88	18.00	1.21	0.60	16.22
Succisa pratensis	0.00	1.00	1.00	0.00	0.00	1.00	0.00	0.00	0.00	0.00	0.00	0.00	0.00	1.00	1.00	0.00	246.57	248.57	90.72	48.00	1.30	0.90	16.27
Eruca vesicaria	1.00	1.00	1.00	1.00	0.00	1.00	0.00	0.00	0.00	NA	NA	NA	NA	NA	NA	20.00	236.52	236.60	31.16	134.00	1.03	1.20	16.29
Acacia ulicifolia	0.00	0.00	0.00	0.00	1.00	0.00	0.00	0.00	0.00	0.00	0.00	0.00	1.00	0.00	0.00	0.00	243.94	243.41	57.64	4.00	12.12	1.00	16.29
Cananga odorata	0.00	0.00	0.00	1.00	1.00	0.00	0.00	0.00	0.00	0.00	0.00	0.00	1.00	0.00	0.00	6.00	272.12	272.09	45.59	55.00	61.60	20.00	16.30
Trifolium arvense	1.00	1.00	1.00	0.00	0.00	1.00	0.00	0.00	0.00	0.00	0.00	0.00	0.00	1.00	0.00	527.00	242.06	241.83	16.59	109.00	0.40	0.30	16.31
Salvia pratensis	0.00	0.00	0.00	0.00	0.00	1.00	0.00	0.00	0.00	NA	NA	NA	NA	NA	NA	0.00	242.21	242.09	73.53	49.00	2.50	0.60	16.38
Salix nigra	0.00	0.00	0.00	0.00	0.00	0.00	1.00	0.00	0.00	0.00	0.00	0.00	1.00	0.00	0.00	0.00	249.49	249.63	14.68	43.00	0.06	18.29	16.39
Achillea ptarmica	0.00	0.00	0.00	0.00	0.00	1.00	0.00	0.00	0.00	0.00	0.00	0.00	0.00	0.00	1.00	0.00	228.85	230.31	42.29	65.00	0.25	1.20	16.48
Rosa spinosissima	0.00	0.00	1.00	0.00	0.00	1.00	0.00	0.00	0.00	0.00	0.00	0.00	1.00	0.00	0.00	0.00	250.05	250.33	164.07	62.00	20.50	0.69	16.51
Vicia hirsuta	1.00	1.00	1.00	1.00	0.00	1.00	0.00	0.00	0.00	0.00	1.00	0.00	0.00	0.00	0.00	0.00	242.07	241.84	22.69	127.00	5.70	1.00	16.52
Silene gallica	1.00	1.00	1.00	0.00	0.00	1.00	0.00	0.00	0.00	0.00	0.00	0.00	0.00	1.00	0.00	2826.00	250.55	250.80	179.52	116.00	0.42	0.50	16.52
Parthenocissus tricuspidata	0.00	0.00	1.00	0.00	0.00	0.00	0.00	0.00	0.00	0.00	1.00	0.00	0.00	0.00	0.00	4.00	249.56	249.83	17.07	34.00	19.03	10.00	16.59
Anthoxanthum odoratum	1.00	1.00	1.00	0.00	0.00	1.00	0.00	0.00	0.00	0.00	0.00	0.00	0.00	0.00	1.00	189.00	252.83	245.49	21.43	160.00	0.53	0.29	16.64
Solidago canadensis	1.00	0.00	0.00	0.00	0.00	0.00	1.00	0.00	0.00	0.00	0.00	0.00	0.00	0.00	1.00	16.00	225.77	227.36	0.60	144.00	0.10	1.80	16.65
Genista tinctoria	0.00	0.00	1.00	0.00	0.00	1.00	0.00	0.00	0.00	0.00	0.00	0.00	1.00	0.00	0.00	0.00	241.43	241.43	41.58	44.00	5.60	0.60	16.67
Viburnum rhytidophyllum	0.00	0.00	1.00	0.00	0.00	0.00	0.00	0.00	0.00	0.00	0.00	0.00	1.00	0.00	0.00	0.00	246.17	248.17	59.65	12.00	NA	3.00	16.67
Primula veris	0.00	0.00	1.00	0.00	0.00	1.00	0.00	0.00	0.00	0.00	0.00	0.00	0.00	0.00	1.00	0.00	245.39	246.60	81.21	59.00	0.83	0.30	16.67
Hippocrepis comosa	0.00	0.00	0.00	0.00	0.00	1.00	0.00	0.00	0.00	0.00	0.00	0.00	1.00	0.00	1.00	0.00	242.17	241.92	46.50	19.00	3.62	0.30	16.68
Hedychium gardnerianum	1.00	0.00	0.00	1.00	0.00	0.00	0.00	0.00	0.00	0.00	0.00	0.00	0.00	1.00	1.00	1526.00	251.44	251.77	16.20	24.00	58.82	2.00	16.69
Iris pseudacorus	1.00	1.00	1.00	0.00	0.00	1.00	0.00	0.00	0.00	0.00	0.00	1.00	0.00	0.00	1.00	171.00	249.55	249.77	20.37	95.00	49.00	1.10	16.71
Acer saccharinum	0.00	0.00	0.00	0.00	0.00	0.00	1.00	0.00	0.00	0.00	0.00	0.00	1.00	0.00	0.00	0.00	249.09	249.55	41.84	23.00	201.50	40.00	16.73
Artemisia dracunculus	0.00	0.00	1.00	1.00	0.00	1.00	1.00	0.00	0.00	0.00	0.00	0.00	1.00	0.00	1.00	123.00	259.43	257.15	47.93	121.00	0.10	1.20	16.74
Comarum palustre	0.00	0.00	1.00	0.00	0.00	1.00	1.00	0.00	0.00	0.00	0.00	0.00	0.00	0.00	1.00	0.00	250.01	250.29	101.92	94.00	0.43	1.00	16.75
Bassia scoparia	1.00	0.00	1.00	1.00	0.00	1.00	0.00	0.00	0.00	0.00	0.00	0.00	0.00	1.00	0.00	268.00	244.59	247.81	16.99	132.00	1.12	1.00	16.76
Liriodendron tulipifera	0.00	0.00	0.00	0.00	0.00	0.00	1.00	0.00	0.00	0.00	0.00	0.00	1.00	0.00	0.00	0.00	251.72	252.39	82.68	29.00	57.20	61.00	16.83
Photinia serratifolia	0.00	0.00	1.00	1.00	0.00	0.00	0.00	0.00	0.00	0.00	0.00	0.00	1.00	0.00	0.00	0.00	250.17	250.42	101.47	14.00	12.86	12.00	16.90
Thermopsis rhombifolia	0.00	0.00	0.00	0.00	0.00	0.00	1.00	0.00	0.00	0.00	0.00	0.00	0.00	0.00	1.00	0.00	241.68	241.68	87.81	9.00	19.10	0.30	16.94
Prunus laurocerasus	0.00	0.00	1.00	0.00	0.00	1.00	0.00	0.00	0.00	0.00	0.00	0.00	1.00	0.00	0.00	120.00	250.16	250.41	50.76	35.00	254.05	4.00	16.97
Dianthus barbatus	0.00	0.00	1.00	0.00	0.00	1.00	0.00	0.00	0.00	0.00	0.00	0.00	0.00	0.00	1.00	163.00	246.50	248.48	6.65	83.00	1.10	0.60	16.99
Bixa orellana	1.00	0.00	0.00	0.00	0.00	0.00	1.00	0.00	1.00	0.00	0.00	0.00	1.00	0.00	0.00	0.00	229.46	229.40	17.32	82.00	26.00	8.00	17.01
Carpinus betulus	0.00	0.00	1.00	0.00	0.00	1.00	0.00	0.00	0.00	0.00	0.00	0.00	1.00	0.00	0.00	0.00	229.46	229.41	26.89	31.00	43.00	20.00	17.01
Betula populifolia	0.00	0.00	0.00	0.00	0.00	0.00	1.00	0.00	0.00	0.00	0.00	0.00	1.00	0.00	0.00	0.00	266.30	266.29	196.40	22.00	0.10	10.06	17.11
Passiflora suberosa	1.00	0.00	0.00	0.00	0.00	0.00	1.00	0.00	1.00	0.00	1.00	0.00	0.00	0.00	0.00	2153.00	249.31	249.58	23.16	69.00	6.67	0.22	17.12
Trifolium cherleri	0.00	1.00	1.00	0.00	0.00	1.00	0.00	0.00	0.00	0.00	0.00	0.00	0.00	1.00	0.00	0.00	242.06	241.83	16.59	29.00	3.80	0.30	17.14
Rudbeckia laciniata	0.00	0.00	0.00	0.00	0.00	0.00	1.00	0.00	0.00	NA	NA	NA	NA	NA	NA	0.00	272.79	272.59	271.82	85.00	2.39	2.00	17.16
Nelumbo nucifera	0.00	0.00	1.00	1.00	1.00	1.00	0.00	0.00	0.00	0.00	0.00	1.00	0.00	0.00	1.00	71.00	245.42	248.26	112.16	61.00	800.00	1.00	17.19
Antirrhinum majus	0.00	1.00	1.00	0.00	0.00	1.00	0.00	0.00	0.00	0.00	0.00	0.00	0.00	1.00	1.00	1900.00	239.39	240.36	30.64	81.00	0.20	0.70	17.20
Euphorbia marginata	1.00	0.00	0.00	0.00	0.00	0.00	1.00	0.00	0.00	0.00	0.00	0.00	0.00	1.00	0.00	4.00	246.41	247.03	19.22	67.00	11.07	1.00	17.23
Castanea dentata	1.00	0.00	0.00	0.00	0.00	0.00	1.00	0.00	0.00	0.00	0.00	0.00	1.00	0.00	0.00	0.00	250.56	250.81	195.76	29.00	3467.30	35.05	17.24
Rhododendron indicum	0.00	0.00	1.00	0.00	0.00	0.00	0.00	0.00	0.00	0.00	0.00	0.00	1.00	0.00	0.00	57.00	241.47	245.03	43.69	7.00	0.10	3.00	17.24
Phaseolus vulgaris	1.00	0.00	0.00	0.00	0.00	0.00	1.00	0.00	1.00	0.00	1.00	0.00	0.00	0.00	0.00	345.00	241.03	240.54	27.47	97.00	319.00	4.00	17.25
Bromus catharticus	1.00	0.00	0.00	0.00	0.00	0.00	0.00	0.00	1.00	0.00	0.00	0.00	0.00	1.00	1.00	2482.00	252.84	245.50	13.09	146.00	8.84	1.00	17.25
Draba aizoides	0.00	0.00	0.00	0.00	0.00	1.00	0.00	0.00	0.00	0.00	0.00	0.00	0.00	0.00	1.00	0.00	248.68	248.69	53.87	14.00	0.19	0.10	17.30
Cistus salviifolius	0.00	1.00	1.00	0.00	0.00	1.00	0.00	0.00	0.00	0.00	0.00	0.00	1.00	0.00	0.00	0.00	250.15	250.28	55.92	29.00	1.10	0.80	17.35
Glaucium flavum	0.00	1.00	1.00	0.00	0.00	1.00	0.00	0.00	0.00	0.00	0.00	0.00	0.00	1.00	1.00	0.00	249.30	249.58	32.76	59.00	1.05	0.70	17.36
Lactuca serriola	1.00	0.00	1.00	0.00	0.00	1.00	0.00	0.00	0.00	0.00	0.00	0.00	0.00	1.00	0.00	1909.00	227.27	228.82	0.83	166.00	0.49	1.20	17.36
Populus tremuloides	0.00	0.00	0.00	0.00	0.00	0.00	1.00	0.00	0.00	0.00	0.00	0.00	1.00	0.00	0.00	0.00	252.00	252.59	83.31	57.00	0.10	4.13	17.43
Cucurbita pepo	0.00	0.00	0.00	0.00	0.00	0.00	1.00	0.00	0.00	0.00	1.00	0.00	0.00	0.00	0.00	18.00	264.17	263.04	89.83	93.00	93.00	8.00	17.52
Acer saccharum	0.00	0.00	0.00	0.00	0.00	0.00	1.00	0.00	0.00	0.00	0.00	0.00	1.00	0.00	0.00	0.00	249.09	249.55	41.84	27.00	55.20	29.87	17.52
Euonymus europaeus	0.00	0.00	1.00	0.00	0.00	1.00	0.00	0.00	0.00	0.00	0.00	0.00	1.00	0.00	0.00	0.00	246.53	248.50	15.45	71.00	44.40	6.00	17.52
Liquidambar styraciflua	1.00	0.00	0.00	0.00	0.00	0.00	1.00	0.00	1.00	0.00	0.00	0.00	1.00	0.00	0.00	4.00	262.49	261.27	118.25	33.00	5.00	40.23	17.55
Cistus albidus	0.00	1.00	0.00	0.00	0.00	1.00	0.00	0.00	0.00	0.00	0.00	0.00	1.00	0.00	0.00	0.00	250.50	250.72	140.33	9.00	1.11	1.00	17.56
Satureja montana	0.00	0.00	1.00	0.00	0.00	1.00	0.00	0.00	0.00	0.00	0.00	0.00	1.00	0.00	1.00	0.00	228.57	228.42	18.57	12.00	NA	0.50	17.60
Hemerocallis fulva	0.00	0.00	1.00	0.00	0.00	0.00	0.00	0.00	0.00	0.00	0.00	0.00	0.00	0.00	1.00	2.00	251.51	251.75	171.28	95.00	27.90	1.50	17.62
Lathyrus cicera	0.00	1.00	1.00	1.00	0.00	1.00	0.00	0.00	0.00	0.00	1.00	0.00	0.00	1.00	0.00	0.00	242.07	241.84	22.72	45.00	75.00	0.50	17.64
Zea mays	1.00	0.00	0.00	0.00	0.00	0.00	1.00	0.00	0.00	0.00	0.00	0.00	0.00	1.00	0.00	1350.00	245.55	246.82	189.32	219.00	164.16	4.00	17.65
Amelanchier ovalis	0.00	1.00	1.00	0.00	0.00	1.00	0.00	0.00	0.00	1.00	0.00	0.00	1.00	0.00	0.00	0.00	250.17	250.42	101.47	31.00	80.43	2.00	17.67
Casuarina cunninghamiana	1.00	0.00	0.00	1.00	1.00	0.00	0.00	0.00	0.00	0.00	0.00	0.00	1.00	0.00	0.00	0.00	246.53	248.50	7.01	30.00	0.95	10.00	17.72
Vitis labrusca	0.00	0.00	0.00	0.00	0.00	0.00	1.00	0.00	0.00	0.00	1.00	0.00	0.00	0.00	0.00	0.00	249.56	249.83	29.87	48.00	39.35	15.00	17.75
Callirhoe involucrata	0.00	0.00	0.00	0.00	0.00	0.00	1.00	0.00	0.00	0.00	0.00	0.00	0.00	0.00	1.00	0.00	249.56	249.78	24.62	19.00	5.60	0.30	17.78
Arenaria serpyllifolia	0.00	1.00	1.00	1.00	0.00	1.00	0.00	0.00	0.00	0.00	0.00	0.00	0.00	1.00	1.00	4.00	239.70	240.63	40.55	169.00	0.07	0.20	17.82
Fraxinus americana	1.00	0.00	0.00	0.00	0.00	0.00	1.00	0.00	0.00	0.00	0.00	0.00	1.00	0.00	0.00	0.00	251.38	251.49	35.70	43.00	31.90	24.99	17.86
Nicotiana rustica	1.00	0.00	0.00	0.00	0.00	0.00	0.00	0.00	1.00	0.00	0.00	0.00	1.00	1.00	0.00	0.00	236.15	235.90	22.91	82.00	NA	1.25	17.92
Laburnum alpinum	0.00	0.00	0.00	0.00	0.00	1.00	0.00	0.00	0.00	0.00	0.00	0.00	1.00	0.00	0.00	0.00	241.49	241.50	69.97	8.00	28.57	6.00	17.94
Buglossoides arvensis	1.00	1.00	1.00	1.00	0.00	1.00	0.00	0.00	0.00	0.00	0.00	0.00	0.00	1.00	1.00	429.00	236.49	236.60	19.45	150.00	5.87	0.70	17.95
Cornus florida	1.00	0.00	0.00	0.00	0.00	0.00	1.00	0.00	0.00	0.00	0.00	0.00	1.00	0.00	0.00	0.00	235.96	235.44	19.69	35.00	142.10	14.94	17.98
Spartium junceum	1.00	1.00	1.00	0.00	0.00	1.00	0.00	0.00	0.00	0.00	0.00	0.00	1.00	0.00	0.00	2027.00	241.43	241.43	41.58	69.00	14.40	4.00	17.98
Tilia americana	0.00	0.00	0.00	0.00	0.00	0.00	1.00	0.00	0.00	0.00	0.00	0.00	1.00	0.00	0.00	0.00	259.66	257.58	50.56	50.00	111.30	24.99	18.01
Tabernaemontana divaricata	0.00	0.00	1.00	1.00	0.00	0.00	0.00	0.00	0.00	0.00	0.00	0.00	1.00	0.00	0.00	0.00	242.28	243.05	75.73	38.00	NA	1.70	18.08
Verbascum thapsus	1.00	0.00	1.00	1.00	0.00	1.00	0.00	0.00	0.00	0.00	0.00	0.00	0.00	1.00	0.00	606.00	229.34	229.42	72.42	139.00	0.09	1.70	18.13
Vernicia fordii	1.00	0.00	1.00	1.00	0.00	0.00	0.00	0.00	0.00	0.00	0.00	0.00	1.00	0.00	0.00	0.00	250.56	250.81	195.76	28.00	1136.00	7.80	18.19
Apium graveolens	1.00	1.00	1.00	0.00	0.00	1.00	0.00	0.00	0.00	0.00	0.00	0.00	0.00	1.00	1.00	5.00	271.97	271.97	36.76	144.00	0.40	1.00	18.20
Angelica archangelica	0.00	0.00	1.00	0.00	0.00	1.00	0.00	0.00	0.00	0.00	0.00	0.00	0.00	1.00	1.00	1.00	272.02	272.01	31.75	26.00	3.90	2.50	18.22
Forsythia suspensa	0.00	0.00	1.00	0.00	0.00	0.00	0.00	0.00	0.00	0.00	0.00	0.00	1.00	0.00	0.00	0.00	251.38	251.49	35.70	17.00	NA	3.00	18.25
Nyssa sylvatica	0.00	0.00	0.00	0.00	0.00	0.00	1.00	0.00	0.00	0.00	0.00	0.00	1.00	0.00	0.00	0.00	235.96	235.44	19.69	33.00	166.23	39.93	18.30
Armoracia rusticana	0.00	0.00	0.00	0.00	0.00	1.00	0.00	0.00	0.00	0.00	0.00	0.00	0.00	0.00	1.00	31.00	248.67	248.66	30.28	97.00	NA	1.20	18.34
Medicago sativa	1.00	1.00	1.00	1.00	0.00	1.00	0.00	0.00	0.00	0.00	0.00	0.00	0.00	1.00	1.00	1680.00	242.07	241.84	18.51	157.00	2.03	0.80	18.44
Lotus maritimus	0.00	1.00	1.00	0.00	0.00	1.00	0.00	0.00	0.00	0.00	0.00	0.00	0.00	0.00	1.00	0.00	242.16	241.92	37.97	26.00	4.73	0.40	18.51
Isatis tinctoria	0.00	1.00	1.00	1.00	0.00	1.00	0.00	0.00	0.00	0.00	0.00	0.00	0.00	1.00	1.00	0.00	248.68	248.69	51.05	82.00	2.80	1.20	18.54
Tussilago farfara	0.00	1.00	1.00	1.00	0.00	1.00	0.00	0.00	0.00	0.00	0.00	0.00	0.00	0.00	1.00	0.00	236.18	235.91	29.57	116.00	0.30	0.30	18.59
Cochlospermum vitifolium	0.00	0.00	0.00	0.00	0.00	0.00	1.00	0.00	1.00	0.00	0.00	0.00	1.00	0.00	0.00	0.00	229.45	229.39	14.14	30.00	27.00	12.00	18.63
Cornus mas	0.00	0.00	1.00	0.00	0.00	1.00	0.00	0.00	0.00	0.00	0.00	0.00	1.00	0.00	0.00	0.00	235.96	235.44	19.69	27.00	210.00	6.00	18.66
Lathyrus latifolius	1.00	1.00	0.00	0.00	0.00	1.00	0.00	0.00	0.00	0.00	1.00	0.00	0.00	1.00	1.00	446.00	242.07	241.84	22.72	98.00	47.30	2.70	18.70
Cotoneaster integerrimus	0.00	0.00	1.00	1.00	0.00	1.00	0.00	0.00	0.00	0.00	0.00	0.00	1.00	0.00	0.00	0.00	250.17	250.42	101.47	39.00	9.20	3.00	18.73
Trifolium hybridum	1.00	0.00	1.00	0.00	0.00	1.00	0.00	0.00	0.00	0.00	0.00	0.00	0.00	1.00	1.00	87.00	242.06	241.83	7.64	107.00	0.65	0.70	18.73
Asperula tinctoria	0.00	0.00	1.00	0.00	0.00	1.00	0.00	0.00	0.00	0.00	0.00	0.00	0.00	0.00	1.00	0.00	232.27	232.19	13.20	23.00	1.14	0.60	18.76
Epipremnum pinnatum	1.00	0.00	1.00	1.00	1.00	0.00	0.00	1.00	0.00	0.00	1.00	0.00	0.00	0.00	0.00	0.00	269.88	269.36	242.56	45.00	NA	20.00	18.80
Pistacia lentiscus	0.00	1.00	1.00	0.00	0.00	1.00	0.00	0.00	0.00	0.00	0.00	0.00	1.00	0.00	0.00	0.00	251.07	251.57	13.33	23.00	24.20	1.50	18.81
Ceiba speciosa	0.00	0.00	0.00	0.00	0.00	0.00	0.00	0.00	1.00	0.00	0.00	0.00	1.00	0.00	0.00	1672.00	249.56	249.78	24.62	11.00	141.18	15.00	18.86
Trachelospermum jasminoides	0.00	0.00	1.00	1.00	0.00	0.00	0.00	0.00	0.00	0.00	1.00	0.00	0.00	0.00	0.00	1469.00	231.46	231.28	13.93	10.00	NA	10.00	18.87
Platanus occidentalis	0.00	0.00	0.00	0.00	0.00	0.00	1.00	0.00	0.00	0.00	0.00	0.00	1.00	0.00	0.00	0.00	249.56	250.67	52.49	40.00	2.83	35.05	18.89
Cestrum parqui	1.00	0.00	0.00	0.00	0.00	0.00	0.00	0.00	1.00	0.00	0.00	0.00	1.00	0.00	0.00	124.00	236.20	235.98	75.16	37.00	NA	0.80	18.92
Catalpa speciosa	1.00	0.00	0.00	0.00	0.00	0.00	1.00	0.00	0.00	0.00	0.00	0.00	1.00	0.00	0.00	109.00	229.46	229.41	23.58	39.00	19.57	29.87	18.92
Quercus robur	1.00	0.00	1.00	0.00	0.00	1.00	0.00	0.00	0.00	NA	NA	NA	NA	NA	NA	0.00	231.17	231.28	42.52	59.00	2244.50	40.00	18.92
Rosa acicularis	0.00	0.00	1.00	0.00	0.00	1.00	0.00	0.00	0.00	0.00	0.00	0.00	1.00	0.00	0.00	0.00	250.05	250.33	164.07	60.00	10.93	0.80	18.94
Thymus vulgaris	0.00	0.00	0.00	0.00	0.00	1.00	0.00	0.00	0.00	0.00	0.00	0.00	1.00	0.00	1.00	0.00	228.57	228.42	18.50	14.00	1.30	0.40	18.94
Monarda punctata	0.00	0.00	0.00	0.00	0.00	0.00	1.00	0.00	0.00	0.00	0.00	0.00	1.00	1.00	1.00	0.00	228.57	228.42	8.36	31.00	0.30	0.48	18.95
Cistus laurifolius	0.00	1.00	1.00	0.00	0.00	1.00	0.00	0.00	0.00	NA	NA	NA	NA	NA	NA	0.00	225.79	227.41	11.44	9.00	1.00	1.50	18.96
Artemisia absinthium	0.00	1.00	1.00	1.00	0.00	1.00	0.00	0.00	0.00	0.00	0.00	0.00	1.00	0.00	1.00	1463.00	259.44	257.18	16.58	174.00	0.10	1.20	18.98
Celtis laevigata	0.00	0.00	0.00	0.00	0.00	0.00	1.00	0.00	0.00	0.00	0.00	0.00	1.00	0.00	0.00	0.00	239.73	240.68	101.50	27.00	83.89	28.04	19.03
Campanula scheuchzeri	0.00	0.00	0.00	0.00	0.00	1.00	0.00	0.00	0.00	0.00	0.00	0.00	0.00	0.00	1.00	0.00	235.93	237.42	51.72	11.00	0.09	0.40	19.04
Anchusa azurea	1.00	1.00	1.00	1.00	0.00	1.00	0.00	0.00	0.00	0.00	0.00	0.00	0.00	0.00	1.00	5.00	229.46	229.40	17.33	72.00	17.43	1.50	19.04
Mentha arvensis	0.00	0.00	1.00	1.00	0.00	1.00	0.00	0.00	0.00	0.00	0.00	0.00	0.00	1.00	1.00	0.00	228.57	228.41	2.81	83.00	0.20	0.45	19.05
Tragopogon porrifolius	1.00	1.00	1.00	0.00	0.00	1.00	0.00	0.00	0.00	0.00	0.00	0.00	0.00	1.00	0.00	1501.00	249.79	250.52	39.69	94.00	11.78	1.10	19.07
Alchemilla xanthochlora	0.00	0.00	0.00	0.00	0.00	1.00	0.00	0.00	0.00	0.00	0.00	0.00	1.00	0.00	1.00	0.00	249.99	250.27	67.98	30.00	0.44	0.65	19.08
Prunella grandiflora	0.00	0.00	1.00	0.00	0.00	1.00	0.00	0.00	0.00	0.00	0.00	0.00	0.00	1.00	1.00	0.00	228.57	228.43	31.67	28.00	1.01	0.30	19.12
Ilex aquifolium	0.00	1.00	1.00	0.00	0.00	1.00	0.00	0.00	0.00	0.00	0.00	0.00	1.00	0.00	0.00	0.00	231.44	231.27	10.56	41.00	32.00	6.00	19.14
Prosopis glandulosa	1.00	0.00	0.00	0.00	0.00	0.00	1.00	0.00	0.00	0.00	0.00	0.00	1.00	0.00	0.00	0.00	243.94	243.40	33.10	41.00	116.50	3.00	19.18
Vitis vinifera	1.00	1.00	1.00	0.00	0.00	1.00	0.00	0.00	0.00	0.00	1.00	0.00	1.00	0.00	1.00	20.00	249.56	249.83	17.43	82.00	31.00	10.00	19.23
Hypericum perforatum	1.00	1.00	1.00	1.00	0.00	1.00	0.00	0.00	0.00	0.00	0.00	0.00	0.00	0.00	1.00	312.00	249.10	251.11	9.78	145.00	0.20	0.70	19.24
Ruscus aculeatus	0.00	1.00	1.00	0.00	0.00	1.00	0.00	0.00	0.00	0.00	0.00	0.00	1.00	0.00	1.00	0.00	249.95	250.07	50.87	34.00	170.00	1.13	19.24
Sagina procumbens	1.00	1.00	1.00	0.00	0.00	1.00	0.00	0.00	0.00	0.00	0.00	0.00	0.00	1.00	1.00	0.00	246.57	248.58	103.39	132.00	0.02	0.15	19.25
Salvia officinalis	0.00	0.00	0.00	0.00	0.00	1.00	0.00	0.00	0.00	0.00	0.00	0.00	1.00	0.00	1.00	67.00	228.56	228.42	7.60	49.00	8.10	0.80	19.27
Narcissus pseudonarcissus	0.00	0.00	0.00	0.00	0.00	1.00	0.00	0.00	0.00	0.00	0.00	0.00	0.00	0.00	1.00	0.00	256.34	252.31	151.85	55.00	5.32	0.47	19.30
Silene uniflora	0.00	0.00	0.00	0.00	0.00	1.00	0.00	0.00	0.00	0.00	0.00	0.00	0.00	0.00	1.00	0.00	250.03	250.10	7.08	19.00	0.70	0.30	19.30
Beta vulgaris	1.00	1.00	1.00	0.00	0.00	1.00	0.00	0.00	0.00	0.00	0.00	0.00	0.00	1.00	1.00	547.00	243.63	247.29	19.55	113.00	17.14	1.10	19.36
Symphoricarpos albus	0.00	0.00	0.00	0.00	0.00	0.00	1.00	0.00	0.00	0.00	0.00	0.00	1.00	0.00	0.00	120.00	246.57	248.57	90.72	71.00	6.48	2.20	19.36
Grevillea robusta	1.00	0.00	0.00	0.00	1.00	0.00	0.00	0.00	0.00	0.00	0.00	0.00	1.00	0.00	0.00	3976.00	249.74	250.02	26.26	47.00	20.00	20.00	19.38
Bituminaria bituminosa	0.00	1.00	1.00	0.00	0.00	1.00	0.00	0.00	0.00	0.00	0.00	0.00	1.00	1.00	1.00	0.00	240.98	240.57	10.30	33.00	39.50	0.50	19.40
Pistacia terebinthus	0.00	1.00	1.00	0.00	0.00	1.00	0.00	0.00	0.00	0.00	0.00	0.00	1.00	0.00	0.00	0.00	251.07	251.57	13.33	23.00	38.00	4.00	19.50
Oryza sativa	0.00	0.00	1.00	0.00	0.00	0.00	0.00	0.00	0.00	0.00	0.00	0.00	0.00	1.00	1.00	1397.00	252.89	245.58	3.97	139.00	27.50	1.80	19.51
Lathyrus nissolia	0.00	1.00	1.00	0.00	0.00	1.00	0.00	0.00	0.00	0.00	0.00	0.00	0.00	1.00	0.00	0.00	242.07	241.84	22.72	40.00	7.74	0.70	19.52
Daucus carota	1.00	1.00	1.00	1.00	0.00	1.00	0.00	0.00	0.00	0.00	0.00	0.00	0.00	1.00	1.00	390.00	239.00	240.02	16.17	185.00	0.99	0.95	19.54
Tabebuia rosea	0.00	0.00	0.00	0.00	0.00	0.00	1.00	0.00	1.00	0.00	0.00	0.00	1.00	0.00	0.00	0.00	229.46	229.41	23.58	30.00	30.56	40.42	19.56
Lonicera caprifolium	0.00	0.00	0.00	0.00	0.00	1.00	0.00	0.00	0.00	0.00	1.00	0.00	1.00	0.00	1.00	0.00	235.79	237.32	37.96	32.00	13.00	4.50	19.56
Symphyotrichum novi-belgii	0.00	0.00	0.00	0.00	0.00	0.00	1.00	0.00	0.00	0.00	0.00	0.00	0.00	0.00	1.00	35.00	225.77	227.36	7.20	61.00	0.67	1.20	19.60
Crataegus laevigata	0.00	0.00	0.00	0.00	0.00	1.00	0.00	0.00	0.00	0.00	0.00	0.00	1.00	0.00	0.00	0.00	250.17	250.42	101.47	26.00	101.75	10.00	19.62
Acer rubrum	0.00	0.00	0.00	0.00	0.00	0.00	1.00	0.00	0.00	0.00	0.00	0.00	1.00	0.00	0.00	0.00	249.09	249.55	41.84	28.00	20.22	21.00	19.62
Quercus muehlenbergii	0.00	0.00	0.00	0.00	0.00	0.00	1.00	0.00	0.00	0.00	0.00	0.00	1.00	0.00	0.00	0.00	247.34	247.75	51.79	35.00	1192.17	30.48	19.65
Hamelia patens	0.00	0.00	0.00	0.00	0.00	0.00	1.00	0.00	1.00	0.00	0.00	0.00	1.00	0.00	0.00	0.00	232.12	232.18	35.35	40.00	15.40	4.88	19.69
Hordeum vulgare	0.00	0.00	1.00	0.00	0.00	0.00	0.00	0.00	0.00	0.00	0.00	0.00	0.00	1.00	0.00	1191.00	252.84	245.50	5.20	196.00	41.90	1.30	19.70
Quercus cerris	1.00	0.00	1.00	0.00	0.00	1.00	0.00	0.00	0.00	0.00	0.00	0.00	1.00	0.00	0.00	0.00	250.56	250.81	195.76	23.00	4263.00	35.00	19.71
Campanula rotundifolia	0.00	0.00	1.00	0.00	0.00	1.00	0.00	0.00	0.00	0.00	0.00	0.00	0.00	0.00	1.00	0.00	235.93	237.42	51.72	52.00	0.06	0.50	19.73
Reseda luteola	0.00	1.00	1.00	1.00	0.00	1.00	0.00	0.00	0.00	0.00	0.00	0.00	0.00	1.00	1.00	24.00	266.11	266.02	6.74	86.00	0.30	1.10	19.76
Anthemis arvensis	1.00	1.00	1.00	0.00	0.00	1.00	0.00	0.00	0.00	0.00	0.00	0.00	0.00	1.00	1.00	0.00	225.79	227.41	3.65	104.00	0.64	0.50	19.77
Buxus sempervirens	0.00	1.00	1.00	0.00	0.00	1.00	0.00	0.00	0.00	0.00	0.00	0.00	1.00	0.00	0.00	0.00	248.84	249.27	56.12	41.00	13.30	4.00	19.81
Platycodon grandiflorus	0.00	0.00	1.00	0.00	0.00	0.00	0.00	0.00	0.00	0.00	0.00	0.00	0.00	0.00	1.00	0.00	248.65	248.61	26.91	13.00	0.92	0.30	19.82
Ficus virens	0.00	0.00	1.00	1.00	1.00	0.00	0.00	1.00	0.00	1.00	0.00	0.00	1.00	0.00	0.00	3.00	249.52	249.48	23.84	36.00	83.49	10.00	19.83
Ficus racemosa	0.00	0.00	1.00	1.00	1.00	0.00	0.00	0.00	0.00	0.00	0.00	0.00	1.00	0.00	0.00	0.00	251.41	251.64	80.47	26.00	0.13	20.00	19.92
Gossypium hirsutum	1.00	0.00	0.00	0.00	0.00	0.00	1.00	0.00	1.00	0.00	0.00	0.00	1.00	1.00	1.00	87.00	246.68	246.06	14.41	108.00	86.70	1.83	20.00
Galium verum	0.00	1.00	1.00	1.00	0.00	1.00	0.00	0.00	0.00	0.00	1.00	0.00	0.00	1.00	1.00	0.00	232.27	232.19	1.97	91.00	0.45	0.40	20.23
Ligustrum sinense	1.00	0.00	1.00	0.00	0.00	0.00	0.00	0.00	0.00	0.00	0.00	0.00	1.00	0.00	0.00	146.00	252.64	253.23	46.65	23.00	17.00	10.00	20.25
Achillea millefolium	1.00	0.00	1.00	1.00	0.00	1.00	1.00	0.00	1.00	0.00	0.00	0.00	0.00	0.00	1.00	417.00	225.48	227.05	3.57	205.00	0.23	0.15	20.26
Fuchsia magellanica	0.00	0.00	0.00	0.00	0.00	0.00	0.00	0.00	1.00	0.00	1.00	0.00	1.00	0.00	0.00	0.00	255.79	254.12	60.88	33.00	0.19	3.00	20.28
Aconitum napellus	0.00	0.00	0.00	0.00	0.00	1.00	0.00	0.00	0.00	0.00	0.00	0.00	0.00	0.00	1.00	0.00	262.08	263.41	35.25	16.00	3.50	1.50	20.28
Lolium multiflorum	1.00	1.00	1.00	1.00	0.00	1.00	0.00	0.00	0.00	0.00	0.00	0.00	0.00	1.00	1.00	858.00	252.83	245.49	23.29	205.00	2.90	1.00	20.33
Sinapis alba	1.00	1.00	1.00	1.00	0.00	1.00	0.00	0.00	0.00	0.00	0.00	0.00	0.00	1.00	1.00	3.00	248.68	248.68	37.01	144.00	3.78	0.75	20.35
Prunus padus	0.00	1.00	1.00	0.00	0.00	1.00	0.00	0.00	0.00	0.00	0.00	0.00	1.00	0.00	0.00	0.00	250.16	250.41	53.86	73.00	123.00	12.00	20.44
Geranium palustre	0.00	0.00	1.00	0.00	0.00	1.00	0.00	0.00	0.00	0.00	0.00	0.00	0.00	0.00	1.00	0.00	232.66	232.53	24.13	28.00	4.31	0.80	20.44
Arbutus unedo	0.00	1.00	1.00	0.00	0.00	1.00	0.00	0.00	0.00	0.00	0.00	0.00	1.00	0.00	0.00	0.00	242.82	245.63	92.29	26.00	3.60	8.00	20.45
Vicia sativa	1.00	1.00	1.00	1.00	0.00	1.00	0.00	0.00	0.00	0.00	1.00	0.00	1.00	1.00	1.00	498.00	242.07	241.84	22.69	187.00	35.18	1.09	20.46
Tanacetum vulgare	0.00	0.00	1.00	0.00	0.00	1.00	0.00	0.00	0.00	0.00	0.00	0.00	0.00	0.00	1.00	46.00	225.79	227.41	11.44	141.00	0.20	0.30	20.47
Viburnum tinus	0.00	1.00	1.00	0.00	0.00	1.00	0.00	0.00	0.00	0.00	0.00	0.00	1.00	0.00	0.00	0.00	262.49	261.27	118.25	27.00	55.20	4.00	20.52
Veronica prostrata	0.00	0.00	1.00	0.00	0.00	1.00	0.00	0.00	0.00	0.00	0.00	0.00	0.00	0.00	1.00	0.00	249.56	250.67	52.49	30.00	0.33	0.30	20.55
Lythrum salicaria	1.00	1.00	1.00	0.00	0.00	1.00	0.00	0.00	0.00	0.00	0.00	0.00	1.00	1.00	1.00	189.00	251.72	252.39	82.68	138.00	0.68	1.10	20.58
Melilotus indicus	1.00	1.00	1.00	1.00	0.00	1.00	0.00	0.00	0.00	0.00	0.00	0.00	0.00	1.00	0.00	1016.00	242.07	241.84	3.27	135.00	2.35	0.40	20.60
Trifolium medium	1.00	0.00	1.00	0.00	0.00	1.00	0.00	0.00	0.00	0.00	0.00	0.00	0.00	0.00	1.00	0.00	242.06	241.83	16.59	52.00	1.80	0.45	20.60
Ulex europaeus	1.00	0.00	0.00	0.00	0.00	1.00	0.00	0.00	0.00	0.00	0.00	0.00	1.00	0.00	0.00	356.00	241.43	241.43	41.58	65.00	6.60	2.00	20.66
Avena sativa	1.00	0.00	1.00	0.00	0.00	0.00	0.00	0.00	0.00	0.00	0.00	0.00	0.00	1.00	0.00	1067.00	252.82	245.48	18.30	202.00	31.50	1.30	20.75
Juglans mandshurica	0.00	0.00	1.00	0.00	0.00	0.00	0.00	0.00	0.00	0.00	0.00	0.00	1.00	0.00	0.00	0.00	255.59	251.34	11.78	18.00	9259.00	12.00	20.77
Genista monspessulana	1.00	1.00	1.00	0.00	0.00	1.00	0.00	0.00	0.00	0.00	0.00	0.00	1.00	0.00	0.00	2608.00	241.43	241.43	41.58	39.00	8.30	1.50	20.79
Hyssopus officinalis	0.00	1.00	1.00	0.00	0.00	1.00	0.00	0.00	0.00	0.00	0.00	0.00	1.00	0.00	1.00	0.00	228.57	228.43	33.01	30.00	1.00	0.50	20.89
Malva multiflora	1.00	1.00	1.00	0.00	0.00	1.00	0.00	0.00	0.00	NA	NA	NA	NA	NA	NA	0.00	246.73	246.13	44.79	36.00	7.01	1.00	20.92
Viola odorata	0.00	1.00	1.00	1.00	0.00	1.00	0.00	0.00	0.00	0.00	0.00	0.00	0.00	0.00	1.00	113.00	253.10	253.52	81.97	108.00	4.00	0.15	20.92
Broussonetia papyrifera	0.00	0.00	1.00	1.00	0.00	0.00	0.00	0.00	0.00	0.00	0.00	0.00	1.00	0.00	1.00	479.00	249.52	249.48	23.84	84.00	2.10	5.00	20.97
Ligustrum vulgare	1.00	1.00	1.00	0.00	0.00	1.00	0.00	0.00	0.00	0.00	0.00	0.00	1.00	0.00	0.00	0.00	252.64	253.23	65.55	45.00	21.80	6.00	21.00
Albizia julibrissin	1.00	0.00	1.00	1.00	0.00	0.00	0.00	0.00	0.00	0.00	0.00	0.00	1.00	0.00	0.00	562.00	243.92	243.37	32.74	48.00	37.00	10.00	21.01
Diplotaxis muralis	1.00	1.00	1.00	0.00	0.00	1.00	0.00	0.00	0.00	NA	NA	NA	NA	NA	NA	59.00	269.86	269.32	96.52	101.00	0.28	0.50	21.05
Sambucus racemosa	0.00	0.00	1.00	0.00	0.00	1.00	1.00	0.00	0.00	0.00	0.00	0.00	1.00	0.00	0.00	0.00	239.78	240.74	141.88	81.00	1.68	6.00	21.11
Lepidium didymum	1.00	0.00	0.00	0.00	0.00	0.00	0.00	0.00	1.00	0.00	0.00	0.00	0.00	1.00	1.00	2640.00	248.66	248.66	3.69	155.00	0.50	0.40	21.12
Sisymbrium altissimum	0.00	0.00	1.00	1.00	0.00	1.00	0.00	0.00	0.00	0.00	0.00	0.00	0.00	1.00	0.00	20.00	248.68	248.68	37.01	128.00	0.20	0.80	21.19
Periploca graeca	0.00	0.00	1.00	0.00	0.00	1.00	0.00	0.00	0.00	0.00	1.00	0.00	1.00	0.00	1.00	0.00	230.87	230.66	7.32	31.00	11.40	3.00	21.21
Sorbus aucuparia	0.00	0.00	1.00	0.00	0.00	1.00	0.00	0.00	0.00	0.00	0.00	0.00	1.00	0.00	0.00	25.00	250.08	250.35	168.61	105.00	19.00	2.50	21.22
Ballota nigra	0.00	1.00	1.00	0.00	0.00	1.00	0.00	0.00	0.00	NA	NA	NA	NA	NA	NA	0.00	231.17	231.28	41.04	53.00	1.00	0.95	21.25
Rumex crispus	1.00	1.00	1.00	1.00	0.00	1.00	0.00	0.00	0.00	0.00	0.00	0.00	0.00	1.00	1.00	1264.00	245.39	246.60	81.21	225.00	1.50	1.50	21.27
Hedera helix	1.00	0.00	1.00	0.00	0.00	1.00	0.00	0.00	0.00	0.00	1.00	0.00	1.00	0.00	1.00	353.00	239.26	240.22	49.03	52.00	20.00	20.00	21.30
Viola tricolor	1.00	0.00	1.00	0.00	0.00	1.00	0.00	0.00	0.00	0.00	0.00	0.00	0.00	1.00	1.00	0.00	253.12	253.53	82.18	129.00	0.90	0.25	21.35
Theobroma cacao	0.00	0.00	0.00	0.00	0.00	0.00	0.00	0.00	1.00	0.00	0.00	0.00	1.00	0.00	0.00	40.00	259.66	257.58	50.56	49.00	1171.18	8.00	21.41
Thymus pulegioides	0.00	0.00	0.00	0.00	0.00	1.00	0.00	0.00	0.00	0.00	0.00	0.00	1.00	0.00	1.00	0.00	228.57	228.42	18.50	48.00	0.15	0.40	21.46
Vicia lutea	0.00	1.00	1.00	0.00	0.00	1.00	0.00	0.00	0.00	0.00	1.00	0.00	0.00	1.00	0.00	0.00	242.07	241.84	22.69	44.00	28.60	0.60	21.57
Cerastium tomentosum	0.00	0.00	0.00	0.00	0.00	1.00	0.00	0.00	0.00	0.00	0.00	0.00	0.00	1.00	1.00	11.00	246.54	248.52	0.93	41.00	1.20	0.45	21.58
Hamamelis virginiana	0.00	0.00	0.00	0.00	0.00	0.00	1.00	0.00	0.00	0.00	0.00	0.00	1.00	0.00	0.00	0.00	248.24	248.98	181.04	39.00	131.14	7.92	21.60
Angophora floribunda	0.00	0.00	0.00	0.00	1.00	0.00	0.00	0.00	0.00	0.00	0.00	0.00	1.00	0.00	0.00	0.00	259.72	257.62	39.22	3.00	13.60	11.00	21.60
Trigonella foenum-graecum	1.00	0.00	1.00	0.00	0.00	1.00	0.00	0.00	0.00	0.00	0.00	0.00	0.00	1.00	0.00	310.00	242.07	241.84	11.22	72.00	11.90	0.60	21.64
Zinnia peruviana	1.00	0.00	0.00	0.00	0.00	0.00	1.00	0.00	1.00	0.00	0.00	0.00	0.00	1.00	0.00	4870.00	225.73	227.35	25.68	56.00	4.08	0.50	21.65
Monarda fistulosa	0.00	0.00	0.00	0.00	0.00	0.00	1.00	0.00	0.00	0.00	0.00	0.00	1.00	1.00	1.00	0.00	228.57	228.42	8.36	51.00	0.40	0.69	21.66
Artemisia vulgaris	1.00	1.00	1.00	0.00	0.00	1.00	0.00	0.00	0.00	0.00	0.00	0.00	1.00	0.00	1.00	0.00	225.79	227.41	3.65	140.00	0.17	0.96	21.68
Rhamnus alaternus	0.00	1.00	1.00	0.00	0.00	1.00	0.00	0.00	0.00	0.00	0.00	0.00	1.00	0.00	0.00	0.00	249.99	250.27	67.98	25.00	90.29	4.00	21.69
Celtis sinensis	1.00	0.00	1.00	0.00	0.00	0.00	0.00	0.00	0.00	0.00	0.00	0.00	1.00	0.00	0.00	109.00	236.15	237.54	32.21	10.00	50.00	12.00	21.69
Potentilla erecta	0.00	0.00	1.00	0.00	0.00	1.00	0.00	0.00	0.00	0.00	0.00	0.00	0.00	0.00	1.00	0.00	250.04	250.33	157.36	45.00	0.40	0.40	21.70
Trifolium angustifolium	1.00	1.00	1.00	0.00	0.00	1.00	0.00	0.00	0.00	0.00	0.00	0.00	0.00	1.00	1.00	1770.00	242.06	241.83	16.59	52.00	1.90	0.50	21.70
Fatsia japonica	0.00	0.00	1.00	0.00	0.00	0.00	0.00	0.00	0.00	0.00	0.00	0.00	1.00	0.00	0.00	7.00	239.26	240.22	49.03	8.00	7.10	3.27	21.74
Primula vulgaris	1.00	1.00	1.00	0.00	0.00	1.00	0.00	0.00	0.00	0.00	0.00	0.00	0.00	0.00	1.00	0.00	245.39	246.60	81.21	39.00	0.95	0.15	21.77
Clematis flammula	0.00	1.00	1.00	0.00	0.00	1.00	0.00	0.00	0.00	0.00	1.00	0.00	0.00	0.00	0.00	0.00	266.07	265.96	9.47	34.00	10.20	4.00	21.79
Peperomia obtusifolia	0.00	0.00	0.00	0.00	0.00	0.00	1.00	0.00	1.00	1.00	0.00	0.00	0.00	0.00	1.00	0.00	272.63	272.32	17.75	39.00	NA	NA	21.79
Taraxacum campylodes	0.00	1.00	1.00	1.00	0.00	1.00	0.00	0.00	0.00	NA	NA	NA	NA	NA	NA	0.00	236.24	236.02	103.19	3.00	0.69	0.24	21.82
Fraxinus ornus	0.00	0.00	1.00	0.00	0.00	1.00	0.00	0.00	0.00	0.00	0.00	0.00	1.00	0.00	0.00	0.00	251.38	251.49	35.70	23.00	24.70	10.00	21.84
Phalaris arundinacea	1.00	1.00	1.00	1.00	0.00	1.00	1.00	0.00	0.00	0.00	0.00	0.00	0.00	1.00	1.00	18.00	252.83	245.49	26.31	165.00	0.70	2.50	21.84
Acacia saligna	1.00	0.00	0.00	0.00	1.00	0.00	0.00	0.00	0.00	0.00	0.00	0.00	1.00	0.00	0.00	3145.00	245.39	246.64	76.18	42.00	15.71	6.00	21.84
Lithospermum officinale	0.00	0.00	1.00	1.00	0.00	1.00	0.00	0.00	0.00	0.00	0.00	0.00	0.00	0.00	1.00	4.00	236.49	236.59	6.41	82.00	12.92	1.00	21.85
Barbarea vulgaris	0.00	1.00	1.00	1.00	0.00	1.00	0.00	0.00	0.00	0.00	0.00	0.00	0.00	1.00	1.00	0.00	248.66	248.66	21.16	124.00	0.60	0.90	21.96
Trifolium subterraneum	1.00	1.00	1.00	0.00	0.00	1.00	0.00	0.00	0.00	0.00	0.00	0.00	0.00	1.00	1.00	1891.00	242.06	241.83	16.59	61.00	6.60	0.25	22.05
Crucianella angustifolia	0.00	1.00	1.00	0.00	0.00	1.00	0.00	0.00	0.00	0.00	0.00	0.00	0.00	1.00	0.00	0.00	232.27	232.19	13.74	25.00	0.55	0.40	22.08
Cichorium intybus	1.00	1.00	1.00	1.00	0.00	1.00	0.00	0.00	0.00	0.00	0.00	0.00	0.00	1.00	1.00	995.00	227.30	228.84	20.79	218.00	5.90	1.30	22.08
Stachys germanica	0.00	1.00	1.00	0.00	0.00	1.00	0.00	0.00	0.00	NA	NA	NA	NA	NA	NA	0.00	247.56	247.67	192.15	40.00	1.40	1.00	22.10
Laurus nobilis	0.00	1.00	1.00	0.00	0.00	1.00	0.00	0.00	0.00	0.00	0.00	0.00	1.00	0.00	0.00	0.00	272.63	272.39	20.04	30.00	433.10	10.00	22.12
Mimulus ringens	0.00	0.00	0.00	0.00	0.00	0.00	1.00	0.00	0.00	0.00	0.00	0.00	0.00	0.00	1.00	0.00	249.20	249.30	41.56	53.00	0.03	1.00	22.14
Geum rivale	0.00	0.00	1.00	0.00	0.00	1.00	1.00	0.00	0.00	0.00	0.00	0.00	0.00	0.00	1.00	0.00	250.08	250.36	170.96	75.00	1.01	0.70	22.17
Acer palmatum	0.00	0.00	1.00	0.00	0.00	0.00	0.00	0.00	0.00	0.00	0.00	0.00	1.00	0.00	0.00	7.00	249.09	249.55	41.84	5.00	34.00	12.00	22.22
Ajuga reptans	1.00	1.00	1.00	0.00	0.00	1.00	0.00	0.00	0.00	0.00	0.00	0.00	0.00	0.00	1.00	7.00	228.70	228.57	7.84	84.00	1.40	0.30	22.22
Cynoglossum officinale	0.00	0.00	1.00	0.00	0.00	1.00	0.00	0.00	0.00	0.00	0.00	0.00	0.00	1.00	1.00	17.00	236.51	236.59	11.20	96.00	28.00	0.80	22.33
Aesculus hippocastanum	0.00	0.00	0.00	0.00	0.00	1.00	0.00	0.00	0.00	0.00	0.00	0.00	1.00	0.00	0.00	78.00	252.03	252.63	104.57	40.00	12976.00	20.00	22.37
Anthemis cotula	1.00	1.00	1.00	1.00	0.00	1.00	0.00	0.00	0.00	0.00	0.00	0.00	1.00	1.00	1.00	0.00	225.79	227.41	3.58	146.00	0.42	0.50	22.40
Handroanthus chrysanthus	0.00	0.00	0.00	0.00	0.00	0.00	1.00	0.00	1.00	0.00	0.00	0.00	1.00	0.00	0.00	0.00	250.55	250.80	179.52	19.00	13.00	15.00	22.40
Tuberaria guttata	0.00	1.00	1.00	0.00	0.00	1.00	0.00	0.00	0.00	0.00	0.00	0.00	0.00	1.00	0.00	0.00	249.65	249.92	12.41	29.00	2.87	0.40	22.42
Lepidium sativum	0.00	1.00	1.00	1.00	0.00	0.00	0.00	0.00	0.00	0.00	0.00	0.00	0.00	1.00	0.00	0.00	248.66	248.66	14.02	120.00	1.68	0.50	22.44
Sherardia arvensis	1.00	1.00	1.00	0.00	0.00	1.00	0.00	0.00	0.00	0.00	0.00	0.00	0.00	1.00	0.00	293.00	232.27	232.19	13.74	102.00	1.66	0.20	22.47
Mentha spicata	0.00	0.00	1.00	1.00	0.00	1.00	0.00	0.00	0.00	0.00	0.00	0.00	0.00	1.00	1.00	70.00	228.57	228.42	10.14	139.00	0.08	0.80	22.50
Dianthus superbus	0.00	0.00	1.00	0.00	0.00	1.00	0.00	0.00	0.00	0.00	0.00	0.00	0.00	0.00	1.00	0.00	246.50	248.48	0.18	56.00	0.10	0.60	22.61
Viburnum opulus	0.00	0.00	1.00	0.00	0.00	1.00	0.00	0.00	0.00	0.00	0.00	0.00	1.00	0.00	0.00	0.00	246.07	248.00	7.48	64.00	42.00	3.00	22.65
Alnus cordata	0.00	0.00	0.00	0.00	0.00	1.00	0.00	0.00	0.00	0.00	0.00	0.00	1.00	0.00	0.00	3.00	250.55	250.80	179.52	7.00	4.90	14.00	22.70
Hyacinthoides non-scripta	0.00	0.00	0.00	0.00	0.00	1.00	0.00	0.00	0.00	0.00	0.00	0.00	0.00	0.00	1.00	0.00	250.57	251.18	38.38	22.00	5.73	0.35	22.70
Acer negundo	1.00	0.00	0.00	0.00	0.00	0.00	1.00	0.00	1.00	0.00	0.00	0.00	1.00	0.00	0.00	405.00	249.09	249.55	41.84	92.00	32.43	20.00	22.73
Scrophularia auriculata	0.00	1.00	0.00	0.00	0.00	1.00	0.00	0.00	0.00	0.00	0.00	0.00	0.00	0.00	1.00	0.00	236.08	235.78	12.14	27.00	0.12	1.10	22.83
Lonicera tatarica	0.00	0.00	1.00	0.00	0.00	1.00	0.00	0.00	0.00	0.00	0.00	0.00	1.00	0.00	1.00	0.00	246.52	248.51	35.08	72.00	2.80	3.00	22.88
Pastinaca sativa	1.00	0.00	1.00	0.00	0.00	1.00	0.00	0.00	0.00	0.00	0.00	0.00	0.00	1.00	1.00	92.00	239.01	240.03	26.63	133.00	3.56	1.00	22.92
Lamium galeobdolon	1.00	0.00	1.00	0.00	0.00	1.00	0.00	0.00	0.00	0.00	0.00	0.00	0.00	0.00	1.00	0.00	250.56	250.81	195.76	43.00	1.99	0.45	22.94
Tripleurospermum inodorum	0.00	0.00	1.00	0.00	0.00	1.00	0.00	0.00	0.00	NA	NA	NA	NA	NA	NA	1.00	253.18	253.47	84.51	121.00	0.41	0.67	23.05
Sapindus saponaria	1.00	0.00	0.00	0.00	0.00	0.00	1.00	0.00	1.00	0.00	0.00	0.00	1.00	0.00	0.00	109.00	249.15	249.61	54.80	76.00	701.00	14.94	23.12
Lamium purpureum	0.00	1.00	1.00	0.00	0.00	1.00	0.00	0.00	0.00	0.00	0.00	0.00	0.00	1.00	0.00	13.00	228.63	228.48	24.82	114.00	0.70	0.45	23.19
Reseda alba	0.00	1.00	1.00	0.00	0.00	1.00	0.00	0.00	0.00	0.00	0.00	0.00	0.00	1.00	1.00	37.00	258.60	255.68	195.10	61.00	0.33	0.60	23.24
Prunus cerasifera	0.00	0.00	1.00	1.00	0.00	1.00	0.00	0.00	0.00	0.00	0.00	0.00	1.00	0.00	0.00	593.00	250.16	250.41	53.06	65.00	481.23	8.00	23.25
Solanum sisymbriifolium	1.00	0.00	0.00	0.00	0.00	0.00	0.00	0.00	1.00	0.00	0.00	0.00	0.00	1.00	1.00	1901.00	236.06	235.75	27.46	64.00	2.65	1.75	23.31
Tanacetum corymbosum	0.00	1.00	1.00	0.00	0.00	1.00	0.00	0.00	0.00	NA	NA	NA	NA	NA	NA	0.00	227.29	228.83	21.19	39.00	0.45	1.20	23.42
Schinus molle	1.00	0.00	0.00	0.00	0.00	0.00	0.00	0.00	1.00	0.00	0.00	0.00	1.00	0.00	0.00	5631.00	248.72	249.17	43.00	48.00	30.80	10.00	23.42
Caragana arborescens	0.00	0.00	1.00	0.00	0.00	0.00	0.00	0.00	0.00	0.00	0.00	0.00	1.00	0.00	0.00	0.00	242.07	241.85	58.06	46.00	27.00	5.00	23.53
Prunus lusitanica	0.00	1.00	0.00	0.00	0.00	1.00	0.00	0.00	0.00	0.00	0.00	0.00	1.00	0.00	0.00	0.00	250.16	250.41	50.76	14.00	75.10	10.00	23.59
Primula elatior	0.00	0.00	1.00	0.00	0.00	1.00	0.00	0.00	0.00	0.00	0.00	0.00	0.00	0.00	1.00	0.00	245.54	246.82	189.32	34.00	0.85	0.30	23.73
Castanea sativa	1.00	0.00	1.00	0.00	0.00	1.00	0.00	0.00	0.00	0.00	0.00	0.00	1.00	0.00	0.00	157.00	250.56	250.81	195.76	47.00	9944.00	30.00	23.80
Adonis aestivalis	0.00	1.00	1.00	1.00	0.00	1.00	0.00	0.00	0.00	0.00	0.00	0.00	0.00	1.00	0.00	0.00	266.12	266.04	82.58	50.00	9.00	0.60	24.04
Euonymus alatus	0.00	0.00	1.00	0.00	0.00	0.00	0.00	0.00	0.00	0.00	0.00	0.00	1.00	0.00	0.00	0.00	246.53	248.50	15.45	47.00	17.30	1.75	24.12
Origanum vulgare	0.00	1.00	1.00	1.00	0.00	1.00	0.00	0.00	0.00	0.00	0.00	0.00	1.00	0.00	1.00	82.00	228.57	228.42	18.50	102.00	0.10	0.60	24.21
Saponaria ocymoides	0.00	0.00	0.00	0.00	0.00	1.00	0.00	0.00	0.00	0.00	0.00	0.00	0.00	0.00	1.00	0.00	246.54	248.52	56.90	20.00	3.60	0.30	24.27
Hyacinthoides hispanica	0.00	0.00	0.00	0.00	0.00	1.00	0.00	0.00	0.00	0.00	0.00	0.00	0.00	0.00	1.00	1.00	250.57	251.18	38.38	21.00	7.20	0.60	24.28
Cardamine hirsuta	1.00	1.00	1.00	1.00	0.00	1.00	0.00	0.00	0.00	0.00	0.00	0.00	0.00	1.00	0.00	942.00	248.67	248.66	21.61	166.00	0.11	0.35	24.28
Lathyrus hirsutus	0.00	1.00	1.00	1.00	0.00	1.00	0.00	0.00	0.00	0.00	1.00	0.00	0.00	1.00	0.00	0.00	242.07	241.84	22.72	57.00	26.70	1.00	24.28
Trifolium fragiferum	0.00	1.00	1.00	1.00	0.00	1.00	0.00	0.00	0.00	0.00	0.00	0.00	0.00	1.00	1.00	1174.00	242.06	241.83	6.76	98.00	1.20	0.20	24.33
Lonicera maackii	0.00	0.00	1.00	0.00	0.00	0.00	0.00	0.00	0.00	0.00	0.00	0.00	1.00	0.00	0.00	0.00	246.52	248.51	35.08	43.00	3.06	2.50	24.35
Euphorbia lathyris	1.00	0.00	1.00	1.00	0.00	0.00	0.00	0.00	0.00	0.00	0.00	0.00	0.00	1.00	1.00	1562.00	246.47	247.10	34.26	65.00	28.00	1.00	24.36
Clematis recta	0.00	0.00	1.00	0.00	0.00	1.00	0.00	0.00	0.00	0.00	1.00	0.00	1.00	0.00	1.00	0.00	266.07	265.96	9.47	28.00	9.90	1.25	24.37
Physocarpus opulifolius	0.00	0.00	0.00	0.00	0.00	0.00	1.00	0.00	0.00	0.00	0.00	0.00	1.00	0.00	1.00	0.00	250.17	250.42	109.81	47.00	0.42	3.00	24.39
Cochlearia officinalis	0.00	0.00	0.00	0.00	0.00	1.00	0.00	0.00	0.00	0.00	0.00	0.00	0.00	1.00	1.00	0.00	248.68	248.69	53.49	20.00	0.53	0.35	24.48
Laburnum anagyroides	0.00	0.00	0.00	0.00	0.00	1.00	0.00	0.00	0.00	NA	NA	NA	NA	NA	NA	31.00	251.28	251.58	88.48	34.00	37.00	8.00	24.49
Myosotis alpestris	0.00	0.00	1.00	0.00	0.00	1.00	0.00	0.00	0.00	0.00	0.00	0.00	0.00	0.00	1.00	0.00	248.70	248.71	67.03	26.00	0.83	0.20	24.52
Medicago orbicularis	0.00	1.00	1.00	1.00	0.00	1.00	0.00	0.00	0.00	0.00	0.00	0.00	0.00	1.00	0.00	0.00	242.07	241.84	19.50	62.00	3.80	0.60	24.57
Rumex alpinus	0.00	0.00	1.00	0.00	0.00	1.00	0.00	0.00	0.00	0.00	0.00	0.00	0.00	0.00	1.00	0.00	245.39	246.60	81.21	27.00	NA	0.87	24.59
Combretum indicum	1.00	1.00	1.00	1.00	0.00	0.00	0.00	0.00	0.00	0.00	1.00	0.00	0.00	0.00	0.00	990.00	259.25	256.93	12.25	63.00	NA	NA	24.63
Lolium temulentum	1.00	1.00	1.00	0.00	0.00	1.00	0.00	0.00	0.00	0.00	0.00	0.00	0.00	1.00	0.00	1800.00	252.83	245.49	23.29	181.00	8.60	1.00	24.65
Guazuma ulmifolia	0.00	0.00	0.00	0.00	0.00	0.00	1.00	0.00	1.00	0.00	0.00	0.00	1.00	0.00	0.00	0.00	246.84	246.32	53.76	46.00	3.67	23.05	24.77
Cecropia peltata	0.00	0.00	0.00	0.00	0.00	0.00	1.00	0.00	1.00	0.00	0.00	0.00	1.00	0.00	0.00	0.00	249.70	249.83	48.45	33.00	0.60	20.00	24.78
Symphytum officinale	0.00	0.00	1.00	0.00	0.00	1.00	0.00	0.00	0.00	0.00	0.00	0.00	0.00	0.00	1.00	0.00	236.68	236.75	91.50	94.00	11.13	1.00	24.87
Luzula nivea	0.00	0.00	0.00	0.00	0.00	1.00	0.00	0.00	0.00	0.00	0.00	0.00	0.00	0.00	1.00	0.00	251.39	252.47	76.14	8.00	0.48	0.90	24.87
Euphorbia milii	1.00	1.00	0.00	0.00	0.00	0.00	0.00	0.00	0.00	0.00	1.00	0.00	1.00	0.00	0.00	590.00	246.39	247.03	22.98	19.00	NA	1.50	24.90
Cornus alternifolia	0.00	0.00	0.00	0.00	0.00	0.00	1.00	0.00	0.00	0.00	0.00	0.00	1.00	0.00	0.00	0.00	235.96	235.44	19.69	38.00	50.60	9.14	25.00
Phlox divaricata	0.00	0.00	0.00	0.00	0.00	0.00	1.00	0.00	0.00	0.00	0.00	0.00	0.00	0.00	1.00	0.00	246.71	246.92	88.61	35.00	1.77	0.35	25.00
Quercus petraea	0.00	0.00	1.00	0.00	0.00	1.00	0.00	0.00	0.00	0.00	0.00	0.00	1.00	0.00	0.00	0.00	249.10	251.11	9.78	37.00	2342.20	35.00	25.03
Anredera cordifolia	1.00	0.00	0.00	0.00	0.00	0.00	0.00	0.00	1.00	0.00	1.00	0.00	0.00	0.00	0.00	3770.00	251.30	251.67	84.00	65.00	20.00	6.00	25.04
Lupinus angustifolius	1.00	1.00	1.00	0.00	0.00	1.00	0.00	0.00	0.00	0.00	0.00	0.00	0.00	1.00	0.00	21.00	241.43	241.43	41.58	62.00	165.00	0.60	25.08
Senna barclayana	0.00	0.00	0.00	0.00	1.00	0.00	0.00	0.00	0.00	0.00	0.00	0.00	1.00	1.00	1.00	0.00	244.14	243.74	81.05	5.00	4.94	1.00	25.10
Borago officinalis	0.00	1.00	1.00	0.00	0.00	1.00	0.00	0.00	0.00	0.00	0.00	0.00	0.00	1.00	0.00	28.00	229.46	229.41	27.40	109.00	16.90	0.60	25.13
Leucojum aestivum	1.00	0.00	1.00	0.00	0.00	1.00	0.00	0.00	0.00	0.00	0.00	0.00	0.00	0.00	1.00	0.00	251.08	251.57	27.10	57.00	44.81	0.60	25.15
Amorpha fruticosa	0.00	0.00	0.00	0.00	0.00	0.00	1.00	0.00	0.00	0.00	0.00	0.00	1.00	0.00	0.00	0.00	242.62	242.46	127.03	69.00	7.80	4.00	25.21
Quercus rubra	0.00	0.00	0.00	0.00	0.00	0.00	1.00	0.00	0.00	0.00	0.00	0.00	1.00	0.00	0.00	3.00	232.68	232.55	19.02	62.00	3179.50	35.00	25.24
Soleirolia soleirolii	0.00	0.00	0.00	0.00	0.00	1.00	0.00	0.00	0.00	0.00	0.00	0.00	0.00	0.00	1.00	3.00	249.69	249.83	50.90	26.00	0.18	0.13	25.25
Betula utilis	0.00	0.00	1.00	1.00	0.00	0.00	0.00	0.00	0.00	0.00	0.00	0.00	1.00	0.00	0.00	55.00	229.46	229.41	26.89	14.00	0.53	23.25	25.32
Tilia platyphyllos	0.00	0.00	1.00	0.00	0.00	1.00	0.00	0.00	0.00	0.00	0.00	0.00	1.00	0.00	0.00	0.00	259.66	257.58	50.56	28.00	98.80	30.00	25.33
Lupinus luteus	1.00	1.00	0.00	0.00	0.00	1.00	0.00	0.00	0.00	0.00	0.00	0.00	0.00	1.00	0.00	7.00	241.43	241.43	41.58	45.00	119.00	0.60	25.36
Saponaria officinalis	0.00	0.00	1.00	0.00	0.00	1.00	0.00	0.00	0.00	0.00	0.00	0.00	0.00	0.00	1.00	588.00	246.54	248.52	56.90	122.00	1.70	0.75	25.38
Ostrya carpinifolia	0.00	0.00	1.00	0.00	0.00	1.00	0.00	0.00	0.00	0.00	0.00	0.00	1.00	0.00	0.00	0.00	229.46	229.41	26.89	17.00	10.50	10.00	25.50
Ulmus minor	1.00	0.00	0.00	0.00	0.00	1.00	0.00	0.00	0.00	0.00	0.00	0.00	1.00	0.00	0.00	24.00	249.70	249.83	48.45	66.00	4.86	40.00	25.57
Acorus calamus	1.00	0.00	1.00	1.00	0.00	0.00	1.00	0.00	0.00	0.00	0.00	0.00	0.00	1.00	1.00	19.00	228.71	228.67	33.49	145.00	3.72	1.20	25.58
Jacobaea aquatica	0.00	0.00	0.00	0.00	0.00	1.00	0.00	0.00	0.00	0.00	0.00	0.00	0.00	1.00	1.00	0.00	225.55	227.16	12.22	27.00	0.32	1.00	25.64
Lamium amplexicaule	1.00	1.00	1.00	1.00	0.00	1.00	0.00	0.00	0.00	0.00	0.00	0.00	0.00	1.00	0.00	999.00	228.63	228.48	24.82	171.00	0.60	0.30	25.64
Prunus avium	0.00	0.00	1.00	0.00	0.00	1.00	0.00	0.00	0.00	0.00	0.00	0.00	1.00	0.00	0.00	0.00	250.16	250.41	53.06	90.00	164.93	25.00	25.64
Senecio vulgaris	1.00	1.00	1.00	1.00	0.00	1.00	0.00	0.00	0.00	0.00	0.00	0.00	0.00	1.00	1.00	1051.00	225.51	227.10	0.89	189.00	0.22	0.63	25.64
Berberis thunbergii	1.00	0.00	1.00	0.00	0.00	0.00	0.00	0.00	0.00	0.00	0.00	0.00	1.00	0.00	0.00	0.00	266.21	266.18	5.72	52.00	17.10	4.00	25.82
Nicandra physalodes	1.00	0.00	0.00	0.00	0.00	0.00	0.00	0.00	1.00	0.00	0.00	0.00	0.00	1.00	0.00	4204.00	236.09	235.79	38.74	120.00	0.83	1.10	25.85
Amaranthus hybridus	1.00	0.00	0.00	0.00	0.00	0.00	1.00	0.00	1.00	1.00	0.00	0.00	0.00	1.00	0.00	1504.00	246.15	248.13	26.83	209.00	0.55	0.90	25.93
Campsis radicans	1.00	0.00	0.00	0.00	0.00	0.00	1.00	0.00	0.00	0.00	1.00	0.00	0.00	0.00	0.00	0.00	229.46	229.41	23.58	49.00	4.40	10.00	25.99
Thalictrum flavum	0.00	1.00	1.00	0.00	0.00	1.00	0.00	0.00	0.00	0.00	0.00	0.00	0.00	0.00	1.00	0.00	266.10	266.01	30.20	41.00	1.31	1.00	26.10
Toxicodendron radicans	0.00	0.00	0.00	0.00	0.00	0.00	1.00	0.00	1.00	0.00	1.00	0.00	1.00	0.00	1.00	78.00	251.08	251.57	25.56	54.00	16.86	2.50	26.12
Gleditsia triacanthos	1.00	0.00	0.00	0.00	0.00	0.00	1.00	0.00	0.00	0.00	0.00	0.00	1.00	0.00	1.00	339.00	244.29	243.99	116.21	89.00	176.90	30.48	26.15
Malus sylvestris	0.00	0.00	0.00	0.00	0.00	1.00	0.00	0.00	0.00	0.00	0.00	0.00	1.00	0.00	0.00	0.00	250.17	250.42	101.47	37.00	24.11	10.00	26.19
Oxydendrum arboreum	0.00	0.00	0.00	0.00	0.00	0.00	1.00	0.00	0.00	0.00	0.00	0.00	1.00	0.00	0.00	0.00	241.74	245.15	39.76	18.00	0.18	18.29	26.20
Veronica officinalis	1.00	0.00	1.00	0.00	0.00	1.00	0.00	0.00	0.00	0.00	0.00	0.00	0.00	0.00	1.00	0.00	249.56	250.67	52.49	97.00	0.13	0.20	26.20
Erigeron speciosus	0.00	0.00	0.00	0.00	0.00	0.00	1.00	0.00	0.00	0.00	0.00	0.00	1.00	0.00	1.00	0.00	225.76	227.35	1.81	23.00	0.20	0.34	26.20
Oxyria digyna	0.00	0.00	1.00	1.00	0.00	1.00	1.00	0.00	0.00	0.00	0.00	0.00	0.00	0.00	1.00	0.00	246.71	246.92	45.58	84.00	0.72	0.20	26.21
Lathyrus angulatus	0.00	1.00	0.00	0.00	0.00	1.00	0.00	0.00	0.00	0.00	1.00	0.00	0.00	0.00	0.00	0.00	242.07	241.84	22.72	13.00	6.65	0.70	26.27
Calystegia sepium	1.00	1.00	1.00	0.00	0.00	1.00	0.00	0.00	0.00	0.00	1.00	0.00	0.00	0.00	1.00	18.00	226.12	227.70	24.30	151.00	25.58	3.00	26.28
Centaurea nigra	0.00	1.00	0.00	0.00	0.00	1.00	0.00	0.00	0.00	0.00	0.00	0.00	0.00	0.00	1.00	0.00	227.99	229.50	24.26	52.00	2.28	0.70	26.30
Arabis alpina	0.00	1.00	1.00	0.00	0.00	1.00	1.00	0.00	0.00	0.00	0.00	0.00	1.00	0.00	1.00	20.00	236.65	236.70	41.33	46.00	0.28	0.40	26.32
Juglans regia	0.00	0.00	1.00	1.00	0.00	1.00	0.00	0.00	0.00	0.00	0.00	0.00	1.00	0.00	0.00	190.00	251.94	252.85	117.20	60.00	9100.50	35.00	26.35
Carum carvi	0.00	1.00	1.00	1.00	0.00	1.00	0.00	0.00	0.00	0.00	0.00	0.00	0.00	1.00	1.00	0.00	238.98	240.00	32.59	124.00	2.50	0.70	26.39
Parthenocissus quinquefolia	1.00	0.00	0.00	0.00	0.00	0.00	1.00	0.00	1.00	0.00	1.00	0.00	0.00	0.00	0.00	213.00	249.56	249.83	17.07	83.00	25.90	12.00	26.39
Symphyotrichum puniceum	0.00	0.00	0.00	0.00	0.00	0.00	1.00	0.00	0.00	0.00	0.00	0.00	1.00	0.00	1.00	0.00	225.77	227.36	7.20	44.00	0.22	0.52	26.45
Lolium perenne	1.00	1.00	1.00	1.00	0.00	1.00	0.00	0.00	0.00	0.00	0.00	0.00	0.00	1.00	1.00	634.00	252.83	245.49	23.29	208.00	2.00	0.40	26.45
Salvia viridis	0.00	1.00	1.00	0.00	0.00	1.00	0.00	0.00	0.00	0.00	0.00	0.00	0.00	1.00	0.00	34.00	228.56	228.42	14.21	27.00	2.51	0.50	26.53
Paulownia tomentosa	1.00	0.00	1.00	0.00	0.00	0.00	0.00	0.00	0.00	0.00	0.00	0.00	1.00	0.00	0.00	1.00	249.24	249.37	71.67	47.00	0.22	15.33	26.53
Lupinus albus	0.00	0.00	1.00	0.00	0.00	1.00	0.00	0.00	0.00	NA	NA	NA	NA	NA	NA	175.00	251.24	251.54	48.95	40.00	289.00	0.72	26.60
Acer campestre	0.00	1.00	1.00	0.00	0.00	1.00	0.00	0.00	0.00	0.00	0.00	0.00	1.00	0.00	0.00	0.00	249.09	249.55	41.84	52.00	122.40	20.00	26.74
Rhamnus cathartica	0.00	1.00	1.00	0.00	0.00	1.00	0.00	0.00	0.00	0.00	0.00	0.00	1.00	0.00	0.00	49.00	249.99	250.27	67.98	89.00	34.10	3.00	26.89
Fagus sylvatica	0.00	0.00	1.00	0.00	0.00	1.00	0.00	0.00	0.00	0.00	0.00	0.00	1.00	0.00	1.00	0.00	246.47	247.11	43.82	32.00	249.00	40.00	26.92
Coronilla scorpioides	0.00	1.00	1.00	0.00	0.00	1.00	0.00	0.00	0.00	0.00	0.00	0.00	0.00	1.00	1.00	0.00	242.17	241.92	46.50	34.00	0.11	0.40	26.93
Linum perenne	0.00	0.00	1.00	0.00	0.00	1.00	0.00	0.00	0.00	0.00	0.00	0.00	1.00	0.00	1.00	0.00	251.57	252.26	47.09	48.00	2.24	0.46	26.94
Satureja hortensis	0.00	0.00	1.00	1.00	0.00	1.00	0.00	0.00	0.00	0.00	0.00	0.00	0.00	1.00	1.00	0.00	228.57	228.42	18.57	31.00	0.50	0.35	26.96
Levisticum officinale	0.00	0.00	1.00	0.00	0.00	0.00	0.00	0.00	0.00	0.00	0.00	0.00	0.00	0.00	1.00	5.00	238.96	239.99	17.71	53.00	2.00	2.00	27.00
Lantana camara	1.00	0.00	0.00	0.00	0.00	0.00	1.00	0.00	1.00	0.00	1.00	0.00	1.00	0.00	1.00	4413.00	249.56	249.83	71.71	58.00	16.00	1.50	27.03
Geranium dissectum	1.00	1.00	1.00	0.00	0.00	1.00	0.00	0.00	0.00	0.00	0.00	0.00	0.00	1.00	0.00	0.00	232.68	232.55	37.77	118.00	2.28	0.50	27.06
Malva verticillata	1.00	0.00	1.00	0.00	0.00	0.00	0.00	0.00	0.00	0.00	0.00	0.00	0.00	1.00	1.00	0.00	246.66	246.04	0.44	112.00	1.97	1.50	27.12
Crataegus monogyna	1.00	1.00	1.00	0.00	0.00	1.00	0.00	0.00	0.00	0.00	0.00	0.00	1.00	0.00	0.00	0.00	250.17	250.42	101.47	86.00	9.00	10.00	27.27
Lotus pedunculatus	0.00	1.00	0.00	0.00	0.00	1.00	0.00	0.00	0.00	0.00	0.00	0.00	0.00	0.00	1.00	10.00	242.16	241.92	37.97	61.00	0.74	0.75	27.38
Chasmanthium latifolium	0.00	0.00	0.00	0.00	0.00	0.00	1.00	0.00	0.00	0.00	0.00	0.00	0.00	0.00	1.00	0.00	251.81	243.39	12.31	33.00	5.19	0.40	27.38
Celtis australis	1.00	1.00	1.00	0.00	0.00	1.00	0.00	0.00	0.00	NA	NA	NA	NA	NA	NA	0.00	246.13	248.41	43.14	33.00	188.80	10.00	27.41
Geranium columbinum	0.00	1.00	1.00	0.00	0.00	1.00	0.00	0.00	0.00	0.00	0.00	0.00	0.00	1.00	0.00	0.00	232.68	232.55	37.77	72.00	4.00	0.60	27.45
Manihot esculenta	1.00	0.00	0.00	0.00	0.00	0.00	1.00	0.00	1.00	0.00	0.00	0.00	1.00	0.00	1.00	385.00	247.39	247.81	94.12	86.00	114.00	1.50	27.51
Genista sagittalis	0.00	0.00	0.00	0.00	0.00	1.00	0.00	0.00	0.00	0.00	0.00	0.00	1.00	0.00	0.00	0.00	241.43	241.43	41.58	17.00	2.50	0.30	27.59
Clematis paniculata	0.00	0.00	0.00	0.00	1.00	0.00	0.00	0.00	0.00	0.00	1.00	0.00	0.00	0.00	0.00	0.00	266.07	265.96	9.47	2.00	6.40	2.67	27.64
Acer platanoides	0.00	0.00	1.00	0.00	0.00	1.00	0.00	0.00	0.00	0.00	0.00	0.00	1.00	0.00	0.00	0.00	249.09	249.55	41.84	46.00	139.00	25.00	27.67
Mentha suaveolens	0.00	1.00	1.00	0.00	0.00	1.00	0.00	0.00	0.00	0.00	0.00	0.00	0.00	0.00	1.00	0.00	228.57	228.42	10.14	63.00	0.04	0.65	27.78
Salvia reflexa	1.00	0.00	0.00	0.00	0.00	0.00	1.00	0.00	0.00	0.00	0.00	0.00	0.00	1.00	0.00	420.00	228.57	228.43	37.36	37.00	1.50	0.75	27.78
Acer pseudoplatanus	0.00	0.00	1.00	0.00	0.00	1.00	0.00	0.00	0.00	0.00	0.00	0.00	1.00	0.00	0.00	0.00	249.09	249.55	41.84	41.00	110.23	25.00	27.85
Elymus caninus	0.00	0.00	1.00	1.00	0.00	1.00	0.00	0.00	0.00	0.00	0.00	0.00	0.00	0.00	1.00	0.00	252.84	245.50	10.97	59.00	3.10	1.80	27.85
Glebionis segetum	1.00	1.00	1.00	0.00	0.00	1.00	0.00	0.00	0.00	0.00	0.00	0.00	0.00	1.00	1.00	11.00	225.79	227.41	5.73	73.00	1.65	0.60	28.00
Eucalyptus cladocalyx	1.00	0.00	0.00	0.00	1.00	0.00	0.00	0.00	0.00	0.00	0.00	0.00	1.00	0.00	0.00	0.00	251.40	251.63	72.75	8.00	4.78	35.00	28.01
Lavandula latifolia	0.00	0.00	0.00	0.00	0.00	1.00	0.00	0.00	0.00	0.00	0.00	0.00	1.00	0.00	1.00	0.00	228.40	228.25	35.39	7.00	0.90	0.50	28.08
Arctium lappa	0.00	0.00	1.00	1.00	0.00	1.00	0.00	0.00	0.00	0.00	0.00	0.00	0.00	1.00	0.00	44.00	225.79	227.41	3.65	134.00	11.00	1.50	28.15
Vicia villosa	1.00	0.00	1.00	0.00	0.00	1.00	0.00	0.00	0.00	0.00	1.00	0.00	0.00	0.00	0.00	166.00	242.07	241.84	22.69	126.00	33.00	1.50	28.26
Lathyrus odoratus	0.00	0.00	0.00	0.00	0.00	1.00	0.00	0.00	0.00	0.00	1.00	0.00	0.00	1.00	0.00	13.00	242.07	241.84	22.72	55.00	84.40	0.99	28.28
Hippocrepis emerus	0.00	1.00	1.00	0.00	0.00	1.00	0.00	0.00	0.00	0.00	0.00	0.00	1.00	0.00	0.00	0.00	242.17	241.92	46.50	30.00	6.06	1.50	28.28
Geum urbanum	0.00	1.00	1.00	0.00	0.00	1.00	0.00	0.00	0.00	0.00	0.00	0.00	0.00	0.00	1.00	0.00	250.08	250.36	170.96	70.00	1.90	0.80	28.33
Urera baccifera	0.00	0.00	0.00	0.00	0.00	0.00	1.00	0.00	1.00	0.00	1.00	0.00	1.00	0.00	0.00	8.00	249.69	249.83	50.90	37.00	50.00	3.98	28.44
Pandorea pandorana	0.00	0.00	0.00	1.00	1.00	0.00	0.00	1.00	0.00	0.00	1.00	0.00	0.00	0.00	0.00	0.00	229.46	229.41	27.40	12.00	3.80	0.83	28.49
Betula pendula	1.00	1.00	1.00	0.00	0.00	1.00	0.00	0.00	0.00	0.00	0.00	0.00	1.00	0.00	0.00	0.00	249.96	250.07	63.78	91.00	0.59	25.00	28.51
Ageratina altissima	1.00	0.00	0.00	0.00	0.00	0.00	1.00	0.00	0.00	0.00	0.00	0.00	0.00	0.00	1.00	0.00	225.79	227.41	11.44	50.00	0.18	0.90	28.79
Philodendron hederaceum	0.00	0.00	0.00	0.00	0.00	0.00	1.00	0.00	1.00	0.00	1.00	0.00	0.00	0.00	0.00	0.00	269.87	269.35	231.58	35.00	5.71	4.00	28.82
Chionanthus virginicus	0.00	0.00	0.00	0.00	0.00	0.00	1.00	0.00	0.00	0.00	0.00	0.00	1.00	0.00	0.00	0.00	251.38	251.50	44.33	24.00	462.03	10.06	28.95
Fraxinus excelsior	0.00	0.00	1.00	0.00	0.00	1.00	0.00	0.00	0.00	0.00	0.00	0.00	1.00	0.00	0.00	0.00	251.38	251.49	35.70	42.00	65.84	40.00	28.98
Malva sylvestris	1.00	1.00	1.00	1.00	0.00	1.00	0.00	0.00	0.00	0.00	0.00	0.00	1.00	1.00	1.00	557.00	246.66	246.04	1.28	151.00	5.70	1.10	29.03
Cercis canadensis	0.00	0.00	0.00	0.00	0.00	0.00	1.00	0.00	0.00	0.00	0.00	0.00	1.00	0.00	0.00	0.00	245.51	245.45	52.41	38.00	23.90	7.92	29.16
Cornus sanguinea	0.00	0.00	0.00	0.00	0.00	1.00	0.00	0.00	0.00	0.00	0.00	0.00	1.00	0.00	0.00	0.00	235.96	235.44	19.69	42.00	69.55	5.00	29.31
Phacelia tanacetifolia	0.00	0.00	0.00	0.00	0.00	0.00	1.00	0.00	0.00	0.00	0.00	0.00	0.00	1.00	0.00	23.00	236.68	236.75	91.50	55.00	1.70	0.80	29.31
Aquilegia vulgaris	0.00	1.00	0.00	0.00	0.00	1.00	0.00	0.00	0.00	0.00	0.00	0.00	0.00	0.00	1.00	33.00	266.12	266.03	38.12	80.00	1.59	0.70	29.41
Hibiscus syriacus	1.00	0.00	1.00	0.00	0.00	0.00	0.00	0.00	0.00	0.00	0.00	0.00	1.00	0.00	0.00	101.00	246.63	245.99	17.01	65.00	15.69	1.50	29.48
Kennedia rubicunda	0.00	0.00	0.00	0.00	1.00	0.00	0.00	0.00	0.00	0.00	1.00	0.00	0.00	0.00	0.00	0.00	241.21	240.78	65.73	6.00	25.50	0.50	29.53
Calycanthus floridus	0.00	0.00	0.00	0.00	0.00	0.00	1.00	0.00	0.00	0.00	0.00	0.00	1.00	0.00	0.00	0.00	235.93	237.42	51.72	17.00	59.40	3.00	29.56
Claytonia perfoliata	0.00	0.00	0.00	0.00	0.00	0.00	1.00	0.00	1.00	0.00	0.00	0.00	0.00	1.00	1.00	97.00	249.51	249.47	13.41	42.00	0.74	0.20	29.62
Medicago polymorpha	1.00	1.00	1.00	0.00	0.00	1.00	0.00	0.00	0.00	0.00	0.00	0.00	0.00	1.00	1.00	3440.00	242.07	241.84	18.51	131.00	28.21	0.50	29.62
Berberis vulgaris	0.00	0.00	1.00	0.00	0.00	1.00	0.00	0.00	0.00	0.00	0.00	0.00	1.00	0.00	0.00	13.00	266.21	266.18	5.72	80.00	13.00	4.00	29.64
Arrhenatherum elatius	1.00	1.00	1.00	0.00	0.00	1.00	0.00	0.00	0.00	0.00	0.00	0.00	0.00	1.00	1.00	0.00	252.82	245.48	18.30	139.00	2.80	0.99	29.64
Erodium moschatum	1.00	1.00	1.00	0.00	0.00	1.00	0.00	0.00	0.00	0.00	0.00	0.00	0.00	1.00	1.00	4651.00	232.68	232.55	37.77	80.00	2.48	0.50	29.67
Ranunculus repens	0.00	1.00	1.00	0.00	0.00	1.00	0.00	0.00	0.00	0.00	0.00	0.00	0.00	0.00	1.00	9.00	266.10	266.01	30.20	157.00	2.50	0.16	29.97
Geranium robertianum	0.00	1.00	1.00	1.00	0.00	1.00	0.00	0.00	0.00	0.00	0.00	0.00	0.00	1.00	0.00	53.00	232.68	232.55	19.61	122.00	1.50	0.50	30.03
Rosa multiflora	1.00	0.00	1.00	0.00	0.00	0.00	0.00	0.00	0.00	0.00	1.00	0.00	1.00	0.00	1.00	0.00	250.05	250.33	164.07	74.00	11.43	2.00	30.09
Trifolium strictum	0.00	1.00	1.00	0.00	0.00	1.00	0.00	0.00	0.00	0.00	0.00	0.00	0.00	1.00	0.00	0.00	242.07	241.84	20.97	23.00	0.46	0.15	30.11
Heracleum mantegazzianum	0.00	0.00	1.00	0.00	0.00	0.00	0.00	0.00	0.00	0.00	0.00	0.00	0.00	0.00	1.00	1.00	230.94	230.75	29.53	45.00	9.92	3.50	30.19
Alopecurus pratensis	0.00	1.00	1.00	0.00	0.00	1.00	0.00	0.00	0.00	0.00	0.00	0.00	0.00	0.00	1.00	0.00	230.40	230.41	35.61	138.00	0.80	1.10	30.21
Santolina chamaecyparissus	0.00	0.00	0.00	0.00	0.00	1.00	0.00	0.00	0.00	NA	NA	NA	NA	NA	NA	226.00	253.18	253.47	84.51	29.00	0.32	0.50	30.21
Viola kitaibeliana	0.00	0.00	1.00	0.00	0.00	1.00	0.00	0.00	0.00	0.00	0.00	0.00	0.00	0.00	0.00	0.00	253.15	253.56	81.61	33.00	0.51	0.05	30.28
Medicago arabica	0.00	1.00	1.00	0.00	0.00	1.00	0.00	0.00	0.00	0.00	0.00	0.00	0.00	1.00	1.00	194.00	242.07	241.84	19.50	69.00	3.70	0.50	30.34
Clinopodium vulgare	0.00	1.00	1.00	1.00	0.00	1.00	0.00	0.00	0.00	0.00	0.00	0.00	0.00	0.00	1.00	0.00	228.57	228.42	5.13	95.00	0.35	0.60	30.40
Asclepias incarnata	0.00	0.00	0.00	0.00	0.00	0.00	1.00	0.00	0.00	0.00	0.00	0.00	0.00	0.00	1.00	0.00	230.48	230.21	7.36	51.00	3.65	0.88	30.43
Viburnum lantana	0.00	1.00	1.00	0.00	0.00	1.00	0.00	0.00	0.00	0.00	0.00	0.00	1.00	0.00	0.00	0.00	239.78	240.74	141.88	51.00	44.00	2.70	30.44
Chelidonium majus	0.00	1.00	1.00	0.00	0.00	1.00	0.00	0.00	0.00	0.00	0.00	0.00	0.00	1.00	1.00	36.00	264.17	263.04	62.68	105.00	0.74	0.80	30.48
Ulmus glabra	0.00	0.00	1.00	0.00	0.00	1.00	0.00	0.00	0.00	0.00	0.00	0.00	1.00	0.00	0.00	0.00	249.70	249.83	48.45	49.00	12.00	40.00	30.50
Juglans nigra	0.00	0.00	0.00	0.00	0.00	0.00	1.00	0.00	0.00	0.00	0.00	0.00	1.00	0.00	0.00	5.00	255.60	251.35	87.24	51.00	11303.00	40.23	30.50
Lysimachia nummularia	0.00	0.00	1.00	0.00	0.00	1.00	0.00	0.00	0.00	0.00	0.00	0.00	1.00	0.00	1.00	1.00	261.49	263.14	33.66	81.00	0.18	0.55	30.50
Holcus lanatus	1.00	1.00	1.00	0.00	0.00	1.00	0.00	0.00	0.00	0.00	0.00	0.00	0.00	0.00	1.00	710.00	252.83	245.49	4.27	156.00	0.30	0.42	30.54
Ornithopus perpusillus	0.00	1.00	0.00	0.00	0.00	1.00	0.00	0.00	0.00	0.00	0.00	0.00	0.00	1.00	1.00	0.00	242.16	241.92	37.99	36.00	1.00	0.30	30.58
Malvaviscus arboreus	1.00	0.00	0.00	0.00	0.00	0.00	1.00	0.00	0.00	0.00	0.00	0.00	1.00	0.00	1.00	1336.00	246.63	245.98	15.13	51.00	46.41	3.00	30.67
Trifolium campestre	1.00	1.00	1.00	0.00	0.00	1.00	0.00	0.00	0.00	0.00	0.00	0.00	0.00	1.00	0.00	369.00	242.07	241.84	0.37	117.00	0.30	0.25	30.82
Abutilon theophrasti	1.00	1.00	1.00	1.00	0.00	1.00	0.00	0.00	0.00	0.00	0.00	0.00	1.00	1.00	1.00	27.00	246.84	246.32	46.48	129.00	9.00	1.50	30.85
Nigella damascena	0.00	1.00	1.00	0.00	0.00	1.00	0.00	0.00	0.00	0.00	0.00	0.00	0.00	1.00	0.00	0.00	266.12	266.03	38.12	61.00	2.20	0.45	30.91
Bryonia alba	0.00	0.00	1.00	0.00	0.00	1.00	0.00	0.00	0.00	0.00	1.00	0.00	0.00	0.00	0.00	0.00	253.18	253.47	84.51	37.00	15.04	4.00	31.01
Mentha pulegium	1.00	1.00	1.00	0.00	0.00	1.00	0.00	0.00	0.00	0.00	0.00	0.00	0.00	0.00	1.00	1719.00	228.57	228.41	4.46	61.00	0.07	0.30	31.11
Coreopsis lanceolata	1.00	0.00	0.00	0.00	0.00	0.00	1.00	0.00	0.00	0.00	0.00	0.00	0.00	0.00	1.00	0.00	226.11	227.70	10.05	60.00	1.30	0.61	31.12
Legousia speculum-veneris	0.00	0.00	1.00	0.00	0.00	1.00	0.00	0.00	0.00	0.00	0.00	0.00	0.00	1.00	1.00	0.00	235.93	237.42	51.72	32.00	0.19	0.30	31.20
Fraxinus angustifolia	1.00	1.00	1.00	1.00	0.00	1.00	0.00	0.00	0.00	0.00	0.00	0.00	1.00	0.00	0.00	0.00	251.38	251.49	35.70	34.00	77.75	10.00	31.41
Centaurea benedicta	1.00	1.00	1.00	1.00	0.00	1.00	0.00	0.00	0.00	0.00	0.00	0.00	0.00	1.00	0.00	7.00	227.99	229.50	24.26	74.00	18.90	0.59	31.55
Bellis perennis	0.00	1.00	1.00	0.00	0.00	1.00	0.00	0.00	0.00	0.00	0.00	0.00	0.00	1.00	1.00	0.00	225.77	227.36	9.29	112.00	0.13	0.22	31.58
Silene dioica	1.00	1.00	0.00	0.00	0.00	1.00	0.00	0.00	0.00	0.00	0.00	0.00	0.00	1.00	1.00	0.00	250.55	250.80	179.52	58.00	0.69	0.90	31.61
Lamium maculatum	0.00	0.00	1.00	0.00	0.00	1.00	0.00	0.00	0.00	0.00	0.00	0.00	0.00	0.00	1.00	7.00	228.63	228.48	24.82	43.00	1.60	0.60	31.64
Papaver rhoeas	1.00	0.00	1.00	0.00	0.00	0.00	0.00	0.00	0.00	0.00	0.00	0.00	0.00	1.00	0.00	180.00	266.38	266.37	110.29	131.00	0.20	0.90	32.21
Cedrela odorata	1.00	0.00	0.00	0.00	0.00	0.00	1.00	0.00	1.00	0.00	0.00	0.00	1.00	0.00	0.00	1589.00	248.90	249.47	44.57	55.00	17.00	10.18	32.22
Corylus avellana	0.00	0.00	1.00	0.00	0.00	1.00	0.00	0.00	0.00	0.00	0.00	0.00	1.00	0.00	0.00	0.00	229.46	229.41	26.89	44.00	1192.30	15.00	32.22
Lavandula angustifolia	0.00	0.00	0.00	0.00	0.00	1.00	0.00	0.00	0.00	0.00	0.00	0.00	1.00	0.00	1.00	2.00	228.40	228.25	35.39	14.00	1.02	0.50	32.33
Iberis umbellata	0.00	0.00	0.00	0.00	0.00	1.00	0.00	0.00	0.00	0.00	0.00	0.00	0.00	1.00	0.00	0.00	248.68	248.69	53.49	38.00	0.30	0.50	32.38
Euonymus verrucosus	0.00	0.00	1.00	0.00	0.00	0.00	0.00	0.00	0.00	0.00	0.00	0.00	1.00	0.00	0.00	0.00	246.53	248.50	15.45	33.00	23.80	3.00	32.94
Diospyros kaki	0.00	0.00	1.00	1.00	0.00	0.00	0.00	0.00	0.00	0.00	0.00	0.00	1.00	0.00	0.00	815.00	249.69	250.83	55.99	15.00	344.57	12.00	33.00
Sambucus nigra	1.00	1.00	1.00	1.00	0.00	1.00	1.00	0.00	1.00	0.00	0.00	0.00	1.00	0.00	0.00	13.00	228.92	228.88	69.47	72.00	1.30	7.00	33.01
Diervilla lonicera	0.00	0.00	0.00	0.00	0.00	0.00	1.00	0.00	0.00	0.00	0.00	0.00	1.00	0.00	0.00	0.00	248.61	248.55	11.09	35.00	NA	0.20	33.04
Syngonium podophyllum	1.00	0.00	0.00	0.00	0.00	0.00	1.00	0.00	1.00	0.00	1.00	0.00	0.00	0.00	0.00	26.00	239.26	240.22	49.03	45.00	NA	2.00	33.10
Angelica sylvestris	0.00	0.00	1.00	0.00	0.00	1.00	0.00	0.00	0.00	0.00	0.00	0.00	0.00	1.00	1.00	0.00	272.12	272.09	95.94	56.00	2.74	0.25	33.40
Sagittaria sagittifolia	0.00	0.00	1.00	0.00	0.00	1.00	0.00	0.00	0.00	0.00	0.00	1.00	0.00	0.00	1.00	0.00	246.01	248.06	21.95	40.00	1.70	1.00	33.44
Ipomoea purpurea	1.00	0.00	0.00	0.00	0.00	0.00	1.00	0.00	1.00	0.00	1.00	0.00	0.00	0.00	0.00	793.00	236.17	235.90	14.33	127.00	30.20	2.50	33.76
Amelanchier laevis	0.00	0.00	0.00	0.00	0.00	0.00	1.00	0.00	0.00	1.00	0.00	0.00	1.00	0.00	0.00	0.00	250.17	250.42	101.47	32.00	67.10	1.50	33.98
Aquilegia canadensis	0.00	0.00	0.00	0.00	0.00	0.00	1.00	0.00	0.00	0.00	0.00	0.00	0.00	0.00	1.00	0.00	266.12	266.03	38.12	41.00	0.74	0.45	34.17
Sorbaria sorbifolia	0.00	0.00	1.00	0.00	0.00	0.00	0.00	0.00	0.00	0.00	0.00	0.00	1.00	0.00	0.00	0.00	250.08	250.35	168.61	56.00	67.00	1.80	34.21
Ammi majus	1.00	1.00	1.00	1.00	0.00	1.00	0.00	0.00	0.00	1.00	0.00	0.00	0.00	1.00	0.00	4.00	272.12	272.09	95.94	90.00	0.60	1.00	34.44
Trifolium resupinatum	1.00	1.00	1.00	1.00	0.00	1.00	0.00	0.00	0.00	0.00	0.00	0.00	0.00	1.00	0.00	0.00	242.06	241.83	6.76	77.00	1.40	0.40	34.61
Kummerowia striata	0.00	0.00	1.00	1.00	0.00	0.00	0.00	0.00	0.00	0.00	0.00	0.00	0.00	1.00	0.00	0.00	241.11	240.63	36.48	38.00	1.63	0.08	34.77
Rosa canina	0.00	1.00	1.00	1.00	0.00	1.00	0.00	0.00	0.00	0.00	1.00	0.00	1.00	0.00	0.00	0.00	250.05	250.33	164.07	106.00	9.40	3.00	34.90
Cornus nuttallii	0.00	0.00	0.00	0.00	0.00	0.00	1.00	0.00	0.00	0.00	0.00	0.00	1.00	0.00	0.00	0.00	235.96	235.44	19.69	5.00	100.61	29.87	35.06
Valeriana dioica	0.00	0.00	0.00	0.00	0.00	1.00	1.00	0.00	0.00	0.00	0.00	0.00	0.00	0.00	1.00	0.00	246.57	248.57	90.72	45.00	0.55	0.30	35.13
Spiraea japonica	0.00	0.00	1.00	0.00	0.00	0.00	0.00	0.00	0.00	0.00	0.00	0.00	1.00	0.00	0.00	0.00	250.17	250.42	101.47	43.00	0.06	1.50	35.68
Salvia sclarea	1.00	1.00	1.00	1.00	0.00	1.00	0.00	0.00	0.00	0.00	0.00	0.00	0.00	1.00	1.00	0.00	228.56	228.42	11.58	50.00	2.60	1.00	35.71
Urtica dioica	1.00	1.00	1.00	1.00	0.00	1.00	1.00	0.00	0.00	0.00	0.00	0.00	0.00	0.00	1.00	93.00	249.69	249.83	50.90	136.00	0.10	0.57	36.09
Hypericum tetrapterum	0.00	1.00	1.00	0.00	0.00	1.00	0.00	0.00	0.00	0.00	0.00	0.00	0.00	0.00	1.00	0.00	249.23	251.18	30.16	40.00	0.10	0.60	36.10
Ageratina adenophora	1.00	0.00	0.00	0.00	0.00	0.00	1.00	0.00	0.00	0.00	0.00	0.00	1.00	0.00	1.00	2470.00	225.79	227.41	11.44	49.00	0.06	0.80	36.10
Viola arvensis	1.00	1.00	1.00	0.00	0.00	1.00	0.00	0.00	0.00	0.00	0.00	0.00	0.00	1.00	0.00	0.00	249.56	249.83	29.87	121.00	0.46	0.20	36.13
Cytisus scoparius	1.00	0.00	0.00	0.00	0.00	1.00	0.00	0.00	0.00	0.00	0.00	0.00	1.00	0.00	0.00	157.00	241.43	241.43	41.58	64.00	9.00	2.00	36.29
Ribes glandulosum	0.00	0.00	0.00	0.00	0.00	0.00	1.00	0.00	0.00	0.00	0.00	0.00	1.00	0.00	1.00	0.00	254.10	254.45	194.21	32.00	NA	0.80	36.98
Lonicera periclymenum	0.00	1.00	0.00	0.00	0.00	1.00	0.00	0.00	0.00	0.00	1.00	0.00	0.00	0.00	0.00	16.00	246.52	248.51	35.08	30.00	5.42	3.00	37.33
Wisteria sinensis	0.00	0.00	1.00	0.00	0.00	0.00	0.00	0.00	0.00	0.00	1.00	0.00	0.00	0.00	0.00	12.00	242.11	241.89	72.47	35.00	460.00	20.00	37.46
Lonicera implexa	0.00	1.00	0.00	0.00	0.00	1.00	0.00	0.00	0.00	0.00	1.00	0.00	1.00	0.00	1.00	0.00	246.52	248.51	35.08	16.00	11.59	1.00	37.76
Tilia cordata	0.00	0.00	1.00	0.00	0.00	1.00	0.00	0.00	0.00	0.00	0.00	0.00	1.00	0.00	0.00	0.00	259.66	257.58	50.56	43.00	25.00	35.00	37.93
Trifolium aureum	0.00	0.00	1.00	0.00	0.00	1.00	0.00	0.00	0.00	0.00	0.00	0.00	0.00	1.00	0.00	11.00	242.07	241.84	13.28	60.00	0.30	0.40	37.95
Lunaria annua	0.00	0.00	0.00	0.00	0.00	1.00	0.00	0.00	0.00	0.00	0.00	0.00	0.00	1.00	1.00	70.00	248.68	248.69	54.06	56.00	16.00	1.00	37.99
Arisaema triphyllum	0.00	0.00	0.00	0.00	0.00	0.00	1.00	0.00	0.00	0.00	0.00	0.00	0.00	0.00	1.00	0.00	269.86	269.33	178.36	44.00	31.00	0.50	38.00
Polygonatum odoratum	0.00	1.00	1.00	1.00	0.00	1.00	0.00	0.00	0.00	0.00	0.00	0.00	0.00	0.00	1.00	0.00	258.51	257.57	129.00	59.00	32.60	0.50	38.02
Alocasia macrorrhizos	1.00	0.00	0.00	1.00	1.00	0.00	0.00	0.00	0.00	0.00	0.00	0.00	1.00	0.00	1.00	124.00	269.85	269.33	179.06	69.00	45.45	4.00	38.17
Papaver somniferum	1.00	1.00	0.00	0.00	0.00	1.00	0.00	0.00	0.00	0.00	0.00	0.00	0.00	1.00	0.00	1143.00	266.38	266.37	110.29	143.00	0.32	1.30	38.23
Matricaria chamomilla	0.00	1.00	1.00	1.00	0.00	1.00	0.00	0.00	0.00	NA	NA	NA	NA	NA	NA	0.00	227.01	228.61	11.12	142.00	0.04	0.56	38.55
Myosotis laxa	0.00	0.00	0.00	0.00	0.00	0.00	1.00	0.00	1.00	0.00	0.00	0.00	0.00	1.00	1.00	59.00	248.68	248.69	54.13	116.00	0.18	0.45	38.69
Plumeria rubra	1.00	0.00	0.00	0.00	0.00	0.00	1.00	0.00	1.00	0.00	0.00	0.00	1.00	0.00	0.00	1191.00	231.47	231.28	34.35	58.00	36.73	7.00	38.85
Muehlenbeckia complexa	0.00	0.00	0.00	0.00	1.00	0.00	0.00	0.00	0.00	0.00	1.00	0.00	1.00	0.00	1.00	1627.00	249.51	250.49	67.61	10.00	4.00	7.50	38.85
Myrrhis odorata	0.00	0.00	0.00	0.00	0.00	1.00	0.00	0.00	0.00	0.00	0.00	0.00	0.00	0.00	1.00	0.00	238.96	239.99	18.75	35.00	39.22	1.20	39.23
Smyrnium olusatrum	0.00	1.00	1.00	0.00	0.00	1.00	0.00	0.00	0.00	0.00	0.00	0.00	0.00	1.00	0.00	0.00	238.98	240.00	33.00	31.00	31.67	1.20	39.60
Teucrium botrys	0.00	1.00	0.00	0.00	0.00	1.00	0.00	0.00	0.00	0.00	0.00	0.00	0.00	1.00	0.00	0.00	228.70	228.57	14.85	24.00	1.14	0.50	39.60
Bidens tripartita	0.00	1.00	1.00	1.00	0.00	1.00	1.00	0.00	0.00	0.00	0.00	1.00	0.00	1.00	0.00	28.00	226.11	227.70	10.03	135.00	2.10	1.00	40.03
Lespedeza bicolor	0.00	0.00	1.00	0.00	0.00	0.00	0.00	0.00	0.00	0.00	0.00	0.00	1.00	0.00	1.00	0.00	241.11	240.63	36.48	34.00	6.00	1.50	40.28
Kickxia elatine	1.00	1.00	1.00	1.00	0.00	1.00	0.00	0.00	0.00	0.00	0.00	0.00	0.00	1.00	0.00	2233.00	230.41	230.43	52.92	97.00	0.37	0.45	40.30
Lobelia inflata	0.00	0.00	0.00	0.00	0.00	0.00	1.00	0.00	0.00	0.00	0.00	0.00	0.00	1.00	0.00	0.00	236.13	237.52	26.39	39.00	0.01	0.90	40.30
Clerodendrum trichotomum	0.00	0.00	1.00	0.00	0.00	0.00	0.00	0.00	0.00	0.00	0.00	0.00	1.00	0.00	0.00	0.00	228.67	228.54	15.78	14.00	55.40	5.86	40.53
Holcus mollis	0.00	1.00	0.00	0.00	0.00	1.00	0.00	0.00	0.00	0.00	0.00	0.00	0.00	0.00	1.00	0.00	252.83	245.49	4.27	56.00	0.32	0.68	40.65
Campanula trachelium	0.00	1.00	1.00	0.00	0.00	1.00	0.00	0.00	0.00	0.00	0.00	0.00	0.00	0.00	1.00	0.00	235.93	237.42	51.72	55.00	0.21	1.00	41.38
Lathyrus aphaca	0.00	1.00	1.00	1.00	0.00	1.00	0.00	0.00	0.00	0.00	1.00	0.00	0.00	0.00	0.00	3.00	242.07	241.84	22.72	68.00	17.14	0.50	41.49
Tanacetum parthenium	0.00	0.00	1.00	0.00	0.00	1.00	0.00	0.00	0.00	0.00	0.00	0.00	0.00	0.00	1.00	1729.00	225.79	227.41	11.44	149.00	0.06	0.60	41.49
Caltha palustris	0.00	0.00	1.00	1.00	0.00	1.00	1.00	0.00	0.00	0.00	0.00	0.00	0.00	0.00	1.00	0.00	266.12	266.04	82.58	119.00	0.97	0.12	41.67
Vicia unijuga	0.00	0.00	1.00	0.00	0.00	0.00	0.00	0.00	0.00	0.00	0.00	0.00	0.00	0.00	1.00	0.00	242.07	241.84	22.69	22.00	NA	0.30	41.72
Plantago afra	1.00	1.00	1.00	1.00	0.00	1.00	0.00	0.00	0.00	0.00	0.00	0.00	0.00	1.00	0.00	3.00	230.40	230.40	25.33	49.00	0.97	0.30	41.84
Scrophularia nodosa	0.00	0.00	1.00	0.00	0.00	1.00	0.00	0.00	0.00	0.00	0.00	1.00	0.00	0.00	1.00	0.00	236.20	235.98	75.16	54.00	0.11	1.20	41.91
Nepeta cataria	0.00	1.00	1.00	1.00	0.00	1.00	0.00	0.00	0.00	0.00	0.00	0.00	0.00	0.00	1.00	44.00	228.57	228.43	33.01	126.00	0.55	1.00	42.06
Lotus ornithopodioides	0.00	1.00	1.00	0.00	0.00	1.00	0.00	0.00	0.00	0.00	0.00	0.00	0.00	1.00	0.00	0.00	242.16	241.92	37.97	30.00	1.41	0.05	42.20
Sium latifolium	0.00	0.00	1.00	0.00	0.00	1.00	0.00	0.00	0.00	0.00	0.00	1.00	0.00	0.00	1.00	0.00	238.98	240.00	33.00	40.00	1.77	1.20	42.41
Atriplex halimus	0.00	1.00	1.00	0.00	0.00	1.00	0.00	0.00	0.00	0.00	0.00	0.00	1.00	0.00	1.00	1197.00	240.14	245.80	44.64	36.00	1.29	1.50	42.50
Parietaria officinalis	0.00	0.00	1.00	0.00	0.00	1.00	0.00	0.00	0.00	0.00	0.00	0.00	0.00	0.00	1.00	0.00	264.09	262.92	19.63	37.00	NA	1.10	42.58
Convallaria majalis	0.00	0.00	1.00	0.00	0.00	1.00	0.00	0.00	0.00	0.00	0.00	0.00	0.00	1.00	1.00	0.00	251.13	251.52	51.32	74.00	24.34	0.20	42.74
Canna indica	1.00	0.00	0.00	0.00	0.00	0.00	1.00	0.00	1.00	0.00	0.00	0.00	0.00	0.00	1.00	1566.00	248.61	248.55	11.36	124.00	189.30	4.50	42.85
Galega officinalis	0.00	1.00	1.00	1.00	0.00	1.00	0.00	0.00	0.00	0.00	0.00	0.00	1.00	0.00	1.00	0.00	242.08	241.85	48.75	46.00	8.20	1.20	42.98
Fumaria officinalis	1.00	1.00	1.00	0.00	0.00	1.00	0.00	0.00	0.00	0.00	0.00	0.00	0.00	1.00	0.00	0.00	249.31	249.59	46.78	122.00	3.17	0.45	43.29
Physalis peruviana	1.00	0.00	0.00	0.00	0.00	0.00	0.00	0.00	1.00	0.00	0.00	0.00	1.00	0.00	1.00	2474.00	236.08	235.78	15.03	124.00	0.85	1.00	44.55
Lunaria rediviva	0.00	0.00	0.00	0.00	0.00	1.00	0.00	0.00	0.00	0.00	0.00	0.00	0.00	0.00	1.00	0.00	248.68	248.69	54.06	25.00	26.00	1.30	44.66
Gentiana asclepiadea	0.00	0.00	1.00	0.00	0.00	1.00	0.00	0.00	0.00	0.00	0.00	0.00	0.00	0.00	1.00	0.00	232.68	232.56	38.50	22.00	0.11	0.80	45.96
Glechoma hederacea	0.00	1.00	1.00	0.00	0.00	1.00	0.00	0.00	0.00	0.00	0.00	0.00	1.00	0.00	1.00	2.00	228.57	228.43	33.01	103.00	0.69	0.70	46.08
Lathyrus vernus	0.00	0.00	1.00	0.00	0.00	1.00	0.00	0.00	0.00	0.00	0.00	0.00	0.00	0.00	1.00	0.00	242.07	241.84	22.72	37.00	15.00	0.40	46.18
Geranium rotundifolium	1.00	1.00	1.00	1.00	0.00	1.00	0.00	0.00	0.00	0.00	0.00	0.00	0.00	1.00	0.00	0.00	232.68	232.55	19.61	73.00	1.87	0.40	46.51
Mercurialis annua	1.00	1.00	1.00	0.00	0.00	1.00	0.00	0.00	0.00	0.00	0.00	0.00	0.00	1.00	0.00	0.00	247.45	247.72	45.11	65.00	1.70	0.50	46.96
Galium odoratum	0.00	0.00	1.00	0.00	0.00	1.00	0.00	0.00	0.00	0.00	0.00	0.00	0.00	0.00	1.00	0.00	232.27	232.19	4.64	57.00	5.35	0.30	47.06
Ranunculus abortivus	0.00	0.00	0.00	0.00	0.00	0.00	1.00	0.00	0.00	0.00	0.00	0.00	0.00	1.00	1.00	0.00	266.11	266.02	49.08	60.00	0.18	0.85	47.23
Alnus glutinosa	1.00	1.00	1.00	0.00	0.00	1.00	0.00	0.00	0.00	0.00	0.00	0.00	1.00	0.00	0.00	0.00	266.22	266.18	83.66	72.00	2.00	35.00	47.51
Leycesteria formosa	0.00	0.00	1.00	1.00	0.00	0.00	0.00	0.00	0.00	0.00	0.00	0.00	1.00	0.00	0.00	14.00	235.79	237.32	5.96	14.00	0.32	2.00	48.12
Trifolium nigrescens	0.00	1.00	1.00	0.00	0.00	1.00	0.00	0.00	0.00	0.00	0.00	0.00	0.00	1.00	0.00	0.00	242.06	241.83	11.86	30.00	0.50	0.30	49.60
Impatiens balfourii	0.00	0.00	0.00	1.00	0.00	0.00	0.00	0.00	0.00	0.00	0.00	0.00	0.00	1.00	1.00	0.00	246.07	247.11	62.69	20.00	3.64	1.20	50.42
Linaria vulgaris	1.00	0.00	1.00	0.00	0.00	1.00	0.00	0.00	0.00	0.00	0.00	0.00	0.00	0.00	1.00	71.00	230.41	230.43	45.83	135.00	0.16	0.90	50.64
Solanum dulcamara	0.00	1.00	1.00	1.00	0.00	1.00	0.00	0.00	0.00	0.00	1.00	0.00	1.00	0.00	1.00	220.00	264.18	263.04	102.94	137.00	44.00	2.00	51.88
Ribes nigrum	0.00	0.00	1.00	0.00	0.00	1.00	0.00	0.00	0.00	0.00	0.00	0.00	1.00	0.00	0.00	0.00	254.10	254.45	194.21	70.00	47.52	1.50	52.42
Buddleja davidii	1.00	0.00	1.00	0.00	0.00	0.00	0.00	0.00	0.00	0.00	0.00	0.00	1.00	0.00	1.00	1302.00	254.10	254.45	194.21	72.00	0.10	2.70	52.44
Campanula rapunculoides	0.00	0.00	1.00	0.00	0.00	1.00	0.00	0.00	0.00	0.00	0.00	0.00	0.00	0.00	1.00	7.00	235.93	237.42	51.72	95.00	0.13	1.00	52.57
Anthriscus cerefolium	0.00	0.00	1.00	0.00	0.00	1.00	0.00	0.00	0.00	0.00	0.00	0.00	0.00	1.00	0.00	0.00	271.97	271.97	36.76	61.00	1.90	0.70	52.68
Geranium sanguineum	0.00	0.00	1.00	0.00	0.00	1.00	0.00	0.00	0.00	0.00	0.00	0.00	0.00	0.00	1.00	0.00	232.68	232.55	19.61	52.00	8.92	0.50	53.64
Pueraria montana	1.00	0.00	1.00	1.00	0.00	0.00	0.00	1.00	0.00	0.00	1.00	0.00	0.00	0.00	0.00	12.00	241.05	240.62	26.19	92.00	12.30	30.00	56.48
Hyoscyamus niger	0.00	1.00	1.00	1.00	0.00	1.00	0.00	0.00	0.00	0.00	0.00	0.00	0.00	1.00	0.00	0.00	236.08	235.79	32.86	89.00	0.60	0.80	56.50
Salix caprea	1.00	0.00	1.00	0.00	0.00	1.00	0.00	0.00	0.00	0.00	0.00	0.00	1.00	0.00	0.00	0.00	249.45	249.58	24.02	63.00	0.09	9.00	57.47
Aquilegia atrata	0.00	0.00	0.00	0.00	0.00	1.00	0.00	0.00	0.00	0.00	0.00	0.00	0.00	0.00	1.00	0.00	266.12	266.03	38.12	7.00	1.25	0.80	58.29
Nasturtium officinale	1.00	1.00	1.00	1.00	0.00	1.00	0.00	0.00	0.00	0.00	0.00	1.00	0.00	0.00	1.00	2310.00	259.21	256.58	151.78	209.00	0.32	0.90	62.33
Allium triquetrum	1.00	1.00	0.00	0.00	0.00	1.00	0.00	0.00	0.00	0.00	0.00	0.00	0.00	0.00	1.00	2278.00	251.65	252.05	64.02	29.00	5.79	0.40	63.24
Aruncus dioicus	0.00	0.00	1.00	1.00	0.00	1.00	1.00	0.00	0.00	0.00	0.00	0.00	0.00	0.00	1.00	0.00	250.17	250.42	101.47	73.00	0.09	2.00	68.64
Impatiens glandulifera	0.00	0.00	0.00	1.00	0.00	0.00	0.00	0.00	0.00	0.00	0.00	0.00	0.00	1.00	0.00	8.00	246.07	247.11	59.77	61.00	10.16	2.50	70.12
Arabidopsis thaliana	1.00	1.00	1.00	1.00	0.00	1.00	0.00	0.00	0.00	0.00	0.00	0.00	0.00	1.00	0.00	0.00	236.52	236.60	31.16	138.00	0.05	0.30	77.45
Euphorbia peplus	1.00	1.00	1.00	0.00	0.00	1.00	0.00	0.00	0.00	0.00	0.00	0.00	0.00	1.00	0.00	2076.00	246.46	247.08	21.76	155.00	0.65	0.30	82.80
Impatiens parviflora	0.00	0.00	1.00	0.00	0.00	0.00	0.00	0.00	0.00	0.00	0.00	0.00	0.00	1.00	0.00	0.00	250.79	251.35	71.02	36.00	8.00	0.60	94.42
Atriplex canescens	0.00	0.00	0.00	0.00	0.00	0.00	1.00	0.00	0.00	0.00	0.00	0.00	1.00	0.00	1.00	0.00	269.61	268.85	67.14	34.00	8.60	1.00	128.23
Myriophyllum aquaticum	1.00	0.00	0.00	0.00	0.00	0.00	0.00	0.00	1.00	0.00	0.00	1.00	0.00	1.00	1.00	2139.00	269.52	268.73	10.99	95.00	NA	0.20	203.20
Abelmoschus esculentus	1.00	0.00	0.00	1.00	0.00	0.00	0.00	0.00	0.00	0.00	0.00	0.00	1.00	1.00	1.00	941.00	246.66	246.04	13.84	85.00	52.25	0.80	NA
Acacia acinacea	0.00	0.00	0.00	0.00	1.00	0.00	0.00	0.00	0.00	0.00	0.00	0.00	1.00	0.00	0.00	0.00	243.93	243.39	51.06	5.00	10.90	NA	NA
Acacia acuminata	0.00	0.00	0.00	0.00	1.00	0.00	0.00	0.00	0.00	0.00	0.00	0.00	1.00	0.00	0.00	0.00	243.93	243.39	51.06	1.00	24.61	10.00	NA
Acacia baileyana	1.00	0.00	0.00	0.00	1.00	0.00	0.00	0.00	0.00	0.00	0.00	0.00	1.00	0.00	0.00	0.00	243.94	243.41	57.64	24.00	21.80	10.00	NA
Acacia iteaphylla	0.00	0.00	0.00	0.00	1.00	0.00	0.00	0.00	0.00	0.00	0.00	0.00	1.00	0.00	0.00	0.00	243.93	243.39	51.06	4.00	27.70	5.00	NA
Acacia kempeana	0.00	0.00	0.00	0.00	1.00	0.00	0.00	0.00	0.00	0.00	0.00	0.00	1.00	0.00	0.00	0.00	243.93	243.39	51.06	4.00	14.20	4.00	NA
Acacia podalyriifolia	1.00	0.00	0.00	0.00	1.00	0.00	0.00	0.00	0.00	0.00	0.00	0.00	1.00	0.00	0.00	0.00	243.93	243.39	51.06	27.00	32.30	6.00	NA
Acacia pycnantha	1.00	0.00	0.00	0.00	1.00	0.00	0.00	0.00	0.00	0.00	0.00	0.00	1.00	0.00	0.00	1.00	243.94	243.41	57.64	17.00	18.20	12.00	NA
Acacia retinodes	1.00	0.00	0.00	0.00	1.00	0.00	0.00	0.00	0.00	NA	NA	NA	NA	NA	NA	2351.00	245.39	246.64	76.18	29.00	14.04	10.00	NA
Acacia salicina	0.00	0.00	0.00	0.00	1.00	0.00	0.00	0.00	0.00	0.00	0.00	0.00	1.00	0.00	0.00	0.00	245.39	246.64	76.18	8.00	47.80	10.00	NA
Acacia verniciflua	0.00	0.00	0.00	0.00	1.00	0.00	0.00	0.00	0.00	0.00	0.00	0.00	1.00	0.00	0.00	0.00	243.93	243.39	51.06	4.00	11.70	5.00	NA
Acacia verticillata	0.00	0.00	0.00	0.00	1.00	0.00	0.00	0.00	0.00	0.00	0.00	0.00	1.00	0.00	0.00	0.00	243.93	243.39	51.06	10.00	11.49	8.00	NA
Acaena novae-zelandiae	0.00	0.00	0.00	0.00	1.00	0.00	0.00	0.00	0.00	0.00	0.00	0.00	1.00	0.00	1.00	0.00	249.51	249.79	13.96	14.00	1.61	0.06	NA
Acalypha hispida	0.00	0.00	0.00	1.00	0.00	0.00	0.00	0.00	0.00	0.00	0.00	0.00	1.00	0.00	0.00	30.00	257.13	253.56	97.82	31.00	NA	2.00	NA
Acanthocereus tetragonus	0.00	0.00	0.00	0.00	0.00	0.00	1.00	0.00	1.00	0.00	1.00	0.00	1.00	0.00	1.00	0.00	248.84	249.27	56.12	27.00	NA	7.00	NA
Acanthus mollis	1.00	1.00	1.00	0.00	0.00	1.00	0.00	0.00	0.00	0.00	0.00	0.00	0.00	0.00	1.00	0.00	228.65	228.62	10.87	27.00	208.00	2.00	NA
Acanthus spinosus	0.00	1.00	1.00	0.00	0.00	1.00	0.00	0.00	0.00	0.00	0.00	0.00	0.00	0.00	1.00	12.00	228.65	228.62	10.87	10.00	NA	1.00	NA
Achillea ageratum	0.00	1.00	0.00	0.00	0.00	1.00	0.00	0.00	0.00	0.00	0.00	0.00	0.00	0.00	1.00	0.00	225.48	227.05	3.57	15.00	0.06	0.50	NA
Achillea filipendulina	0.00	0.00	1.00	0.00	0.00	0.00	0.00	0.00	0.00	0.00	0.00	0.00	0.00	0.00	1.00	16.00	225.48	227.05	3.57	29.00	0.10	0.40	NA
Achillea nobilis	0.00	0.00	1.00	0.00	0.00	1.00	0.00	0.00	0.00	0.00	0.00	0.00	0.00	0.00	1.00	0.00	225.48	227.05	3.57	41.00	0.07	0.60	NA
Acrocomia aculeata	0.00	0.00	0.00	0.00	0.00	0.00	1.00	0.00	1.00	0.00	0.00	0.00	1.00	0.00	0.00	0.00	239.26	240.23	54.07	27.00	NA	NA	NA
Actinidia chinensis	1.00	0.00	1.00	0.00	0.00	0.00	0.00	0.00	0.00	0.00	1.00	0.00	1.00	0.00	1.00	28.00	228.71	228.67	33.49	9.00	1.20	7.50	NA
Adenanthera pavonina	1.00	0.00	1.00	1.00	1.00	0.00	0.00	1.00	0.00	0.00	0.00	0.00	1.00	0.00	0.00	14.00	243.99	243.50	9.21	79.00	222.00	18.00	NA
Adenocarpus complicatus	0.00	1.00	1.00	0.00	0.00	1.00	0.00	0.00	0.00	0.00	0.00	0.00	1.00	0.00	0.00	0.00	241.43	241.43	41.58	13.00	8.86	1.63	NA
Adonidia merrillii	0.00	0.00	0.00	1.00	0.00	0.00	0.00	0.00	0.00	0.00	0.00	0.00	1.00	0.00	0.00	26.00	239.26	240.22	49.03	10.00	3010.00	5.00	NA
Aechmea bracteata	0.00	0.00	0.00	0.00	0.00	0.00	1.00	0.00	1.00	1.00	0.00	0.00	0.00	0.00	0.00	0.00	248.68	248.69	52.96	14.00	NA	NA	NA
Aeonium arboreum	1.00	1.00	0.00	0.00	0.00	1.00	0.00	0.00	0.00	NA	NA	NA	NA	NA	NA	207.00	227.12	228.70	38.94	19.00	NA	0.80	NA
Aeschynomene americana	0.00	0.00	0.00	0.00	0.00	0.00	1.00	0.00	1.00	0.00	0.00	0.00	1.00	1.00	1.00	1871.00	242.15	242.02	64.61	83.00	4.70	1.75	NA
Aesculus parviflora	0.00	0.00	0.00	0.00	0.00	0.00	1.00	0.00	0.00	0.00	0.00	0.00	1.00	0.00	0.00	0.00	252.03	252.63	104.57	4.00	NA	5.00	NA
Agave lechuguilla	0.00	0.00	0.00	0.00	0.00	0.00	1.00	0.00	0.00	0.00	0.00	0.00	0.00	0.00	1.00	0.00	250.55	250.80	179.52	6.00	6.20	3.50	NA
Agave sisalana	1.00	0.00	0.00	0.00	0.00	0.00	1.00	0.00	0.00	0.00	0.00	0.00	1.00	0.00	1.00	6215.00	272.70	272.47	176.85	84.00	NA	2.00	NA
Agave vivipara	1.00	0.00	0.00	0.00	0.00	0.00	0.00	0.00	1.00	0.00	0.00	0.00	1.00	0.00	1.00	791.00	272.70	272.47	176.85	7.00	7.35	5.00	NA
Ageratum houstonianum	1.00	0.00	0.00	0.00	0.00	0.00	1.00	0.00	1.00	0.00	0.00	0.00	0.00	1.00	1.00	890.00	225.79	227.41	11.44	90.00	0.12	0.90	NA
Alhagi maurorum	1.00	0.00	1.00	1.00	0.00	1.00	0.00	0.00	0.00	0.00	0.00	0.00	1.00	0.00	1.00	77.00	242.07	241.85	57.31	29.00	4.10	0.60	NA
Allamanda blanchetii	0.00	0.00	0.00	0.00	0.00	0.00	0.00	0.00	1.00	0.00	1.00	0.00	1.00	0.00	1.00	1465.00	238.97	239.99	19.63	2.00	NA	3.00	NA
Allamanda cathartica	1.00	0.00	0.00	0.00	0.00	0.00	0.00	0.00	1.00	0.00	1.00	0.00	1.00	0.00	1.00	1407.00	239.03	240.05	56.32	48.00	NA	6.00	NA
Allium ampeloprasum	0.00	1.00	1.00	0.00	0.00	1.00	0.00	0.00	0.00	NA	NA	NA	NA	NA	NA	0.00	239.04	240.06	45.20	69.00	2.94	0.90	NA
Allium cepa	0.00	0.00	1.00	0.00	0.00	0.00	0.00	0.00	0.00	NA	NA	NA	NA	NA	NA	45.00	230.40	230.23	2.62	78.00	3.32	1.20	NA
Allium cernuum	0.00	0.00	0.00	0.00	0.00	0.00	1.00	0.00	0.00	0.00	0.00	0.00	0.00	0.00	1.00	0.00	246.08	248.01	7.28	39.00	3.85	0.70	NA
Allium fistulosum	0.00	0.00	1.00	0.00	0.00	0.00	0.00	0.00	0.00	0.00	0.00	0.00	0.00	0.00	1.00	0.00	246.07	248.10	25.54	20.00	2.25	0.85	NA
Allium moly	0.00	1.00	0.00	0.00	0.00	1.00	0.00	0.00	0.00	0.00	0.00	0.00	0.00	0.00	1.00	4.00	251.65	252.05	64.02	8.00	3.33	0.40	NA
Allium neapolitanum	1.00	0.00	1.00	0.00	0.00	1.00	0.00	0.00	0.00	0.00	0.00	0.00	0.00	0.00	0.00	0.00	239.98	245.73	4.30	38.00	4.70	0.50	NA
Allium sativum	0.00	0.00	1.00	0.00	0.00	0.00	0.00	0.00	0.00	NA	NA	NA	NA	NA	NA	4.00	230.45	230.27	10.84	71.00	NA	0.63	NA
Allium subhirsutum	0.00	1.00	1.00	0.00	0.00	1.00	0.00	0.00	0.00	0.00	0.00	0.00	0.00	0.00	1.00	330.00	251.65	252.05	64.02	21.00	NA	0.30	NA
Allium tuberosum	0.00	0.00	1.00	1.00	0.00	0.00	0.00	0.00	0.00	0.00	0.00	0.00	1.00	0.00	1.00	4.00	251.65	252.05	64.02	29.00	4.00	0.50	NA
Allocasuarina verticillata	0.00	0.00	0.00	0.00	1.00	0.00	0.00	0.00	0.00	0.00	0.00	0.00	1.00	0.00	0.00	0.00	246.53	248.50	15.45	7.00	2.74	11.00	NA
Alnus rubra	0.00	0.00	0.00	0.00	0.00	0.00	1.00	0.00	0.00	0.00	0.00	0.00	1.00	0.00	0.00	0.00	266.22	266.18	83.66	9.00	1.10	40.20	NA
Alpinia purpurata	0.00	0.00	0.00	1.00	0.00	0.00	0.00	0.00	0.00	0.00	0.00	0.00	0.00	0.00	1.00	937.00	259.64	257.56	26.04	23.00	NA	4.00	NA
Alpinia zerumbet	1.00	0.00	1.00	1.00	0.00	0.00	0.00	0.00	0.00	0.00	0.00	0.00	0.00	0.00	1.00	453.00	259.64	257.56	26.04	36.00	15.00	3.00	NA
Alstroemeria aurea	0.00	0.00	0.00	0.00	0.00	0.00	0.00	0.00	1.00	0.00	0.00	0.00	0.00	0.00	1.00	1219.00	246.14	248.12	3.20	8.00	20.00	1.00	NA
Alternanthera ficoidea	1.00	0.00	0.00	0.00	0.00	0.00	0.00	0.00	1.00	0.00	1.00	0.00	0.00	1.00	1.00	277.00	240.19	245.83	46.74	34.00	0.83	0.45	NA
Althaea cannabina	0.00	1.00	1.00	0.00	0.00	1.00	0.00	0.00	0.00	0.00	0.00	0.00	0.00	0.00	1.00	0.00	246.76	246.18	16.87	31.00	5.49	0.80	NA
Alyssum serpyllifolium	0.00	1.00	0.00	0.00	0.00	1.00	0.00	0.00	0.00	0.00	0.00	0.00	1.00	0.00	1.00	0.00	236.66	236.70	29.11	6.00	NA	0.30	NA
Ananas comosus	1.00	0.00	0.00	0.00	0.00	0.00	0.00	0.00	1.00	0.00	0.00	0.00	0.00	0.00	1.00	782.00	259.21	256.58	151.78	65.00	NA	0.91	NA
Anemone coronaria	0.00	1.00	1.00	0.00	0.00	1.00	0.00	0.00	0.00	0.00	0.00	0.00	0.00	0.00	1.00	0.00	266.08	265.98	24.07	27.00	0.53	0.20	NA
Anthurium andraeanum	1.00	0.00	0.00	0.00	0.00	0.00	0.00	0.00	1.00	1.00	0.00	0.00	1.00	0.00	1.00	0.00	269.88	269.36	242.56	5.00	NA	0.60	NA
Antigonon leptopus	1.00	0.00	0.00	0.00	0.00	0.00	1.00	0.00	1.00	0.00	1.00	0.00	0.00	0.00	0.00	1981.00	249.54	250.55	84.19	92.00	70.50	12.00	NA
Aralia racemosa	0.00	0.00	0.00	0.00	0.00	0.00	1.00	0.00	0.00	0.00	0.00	0.00	1.00	0.00	1.00	0.00	239.33	240.33	120.38	38.00	0.82	2.00	NA
Araujia sericifera	1.00	0.00	0.00	0.00	0.00	0.00	0.00	0.00	1.00	0.00	1.00	0.00	0.00	0.00	0.00	2148.00	230.62	230.39	24.41	29.00	4.80	10.00	NA
Argyranthemum frutescens	0.00	0.00	0.00	0.00	0.00	1.00	0.00	0.00	0.00	0.00	0.00	0.00	1.00	0.00	1.00	982.00	259.56	257.34	99.15	17.00	0.67	0.80	NA
Arisaema dracontium	0.00	0.00	0.00	0.00	0.00	0.00	1.00	0.00	0.00	0.00	0.00	0.00	0.00	0.00	1.00	0.00	269.86	269.33	178.36	37.00	50.12	0.80	NA
Arisarum vulgare	0.00	1.00	1.00	0.00	0.00	1.00	0.00	0.00	0.00	0.00	0.00	0.00	0.00	0.00	1.00	0.00	269.86	269.33	208.91	20.00	10.00	0.30	NA
Aristolochia macrophylla	0.00	0.00	0.00	0.00	0.00	0.00	1.00	0.00	0.00	0.00	1.00	0.00	0.00	0.00	0.00	0.00	251.37	251.72	44.55	21.00	NA	6.00	NA
Aronia arbutifolia	0.00	0.00	0.00	0.00	0.00	0.00	1.00	0.00	0.00	0.00	0.00	0.00	1.00	0.00	0.00	0.00	250.17	250.42	101.47	34.00	5.00	1.52	NA
Artemisia abrotanum	0.00	0.00	1.00	0.00	0.00	1.00	0.00	0.00	0.00	0.00	0.00	0.00	1.00	0.00	1.00	30.00	259.44	257.18	16.58	58.00	0.50	1.00	NA
Artocarpus altilis	0.00	0.00	0.00	1.00	0.00	0.00	0.00	1.00	0.00	0.00	0.00	0.00	1.00	0.00	0.00	33.00	249.52	249.48	23.84	68.00	5898.00	18.29	NA
Arum italicum	1.00	1.00	1.00	0.00	0.00	1.00	0.00	0.00	0.00	0.00	0.00	0.00	0.00	0.00	1.00	340.00	269.86	269.33	143.48	38.00	39.00	0.60	NA
Asclepias curassavica	1.00	0.00	0.00	0.00	0.00	0.00	1.00	0.00	1.00	0.00	0.00	0.00	1.00	1.00	1.00	2839.00	230.48	230.21	7.36	137.00	5.00	1.50	NA
Asclepias fascicularis	0.00	0.00	0.00	0.00	0.00	0.00	1.00	0.00	0.00	0.00	0.00	0.00	0.00	0.00	1.00	1193.00	230.48	230.21	7.36	7.00	5.18	0.75	NA
Asphodeline lutea	0.00	1.00	1.00	0.00	0.00	1.00	0.00	0.00	0.00	0.00	0.00	0.00	0.00	0.00	1.00	0.00	250.58	251.34	44.66	19.00	14.84	1.30	NA
Asphodelus fistulosus	1.00	1.00	1.00	0.00	0.00	1.00	0.00	0.00	0.00	0.00	0.00	0.00	0.00	1.00	1.00	4997.00	250.56	251.32	37.47	48.00	2.90	0.50	NA
Asphodelus tenuifolius	0.00	1.00	1.00	1.00	0.00	1.00	0.00	0.00	0.00	0.00	0.00	0.00	0.00	1.00	0.00	0.00	250.58	251.34	44.66	39.00	2.00	NA	NA
Atriplex muelleri	1.00	0.00	0.00	0.00	1.00	0.00	0.00	0.00	0.00	0.00	0.00	0.00	1.00	1.00	1.00	0.00	240.04	245.75	4.22	11.00	4.16	1.00	NA
Aurinia saxatilis	0.00	0.00	1.00	0.00	0.00	1.00	0.00	0.00	0.00	0.00	0.00	0.00	1.00	0.00	1.00	0.00	248.68	248.69	54.13	32.00	0.94	0.30	NA
Austrocylindropuntia subulata	1.00	0.00	0.00	0.00	0.00	0.00	0.00	0.00	1.00	0.00	0.00	0.00	1.00	0.00	0.00	4343.00	248.84	249.27	56.12	23.00	NA	4.00	NA
Baileya multiradiata	0.00	0.00	0.00	0.00	0.00	0.00	1.00	0.00	0.00	0.00	0.00	0.00	0.00	1.00	1.00	0.00	226.12	227.70	24.15	9.00	0.87	0.40	NA
Bambusa vulgaris	1.00	0.00	1.00	0.00	0.00	0.00	0.00	0.00	0.00	0.00	0.00	0.00	1.00	0.00	1.00	985.00	252.91	245.61	4.69	82.00	NA	15.24	NA
Barringtonia acutangula	0.00	0.00	1.00	1.00	1.00	0.00	0.00	0.00	0.00	0.00	0.00	0.00	1.00	0.00	0.00	0.00	272.63	272.40	50.51	20.00	1163.00	7.00	NA
Basella alba	1.00	0.00	0.00	1.00	0.00	0.00	0.00	0.00	0.00	0.00	1.00	0.00	1.00	1.00	1.00	452.00	251.30	251.67	84.00	71.00	38.40	8.00	NA
Bauera rubioides	0.00	0.00	0.00	0.00	1.00	0.00	0.00	0.00	0.00	0.00	0.00	0.00	1.00	0.00	0.00	0.00	250.46	250.93	51.83	5.00	0.65	1.00	NA
Bauhinia monandra	1.00	1.00	0.00	0.00	0.00	0.00	0.00	0.00	0.00	0.00	0.00	0.00	1.00	0.00	0.00	1146.00	245.51	245.42	13.70	50.00	199.80	6.00	NA
Bauhinia purpurea	1.00	0.00	0.00	1.00	0.00	0.00	0.00	0.00	0.00	0.00	0.00	0.00	1.00	0.00	0.00	1630.00	245.51	245.42	5.60	51.00	322.30	7.00	NA
Begonia cucullata	1.00	0.00	0.00	0.00	0.00	0.00	0.00	0.00	1.00	0.00	0.00	0.00	1.00	0.00	1.00	1001.00	249.95	250.06	33.52	35.00	0.01	1.00	NA
Begonia maculata	0.00	0.00	0.00	0.00	0.00	0.00	0.00	0.00	1.00	0.00	0.00	0.00	1.00	0.00	1.00	332.00	249.95	250.06	40.47	7.00	NA	NA	NA
Berberis darwinii	0.00	0.00	0.00	0.00	0.00	0.00	0.00	0.00	1.00	0.00	0.00	0.00	1.00	0.00	0.00	301.00	266.21	266.18	5.72	12.00	11.74	2.00	NA
Berberis julianae	1.00	0.00	1.00	0.00	0.00	0.00	0.00	0.00	0.00	0.00	1.00	0.00	1.00	0.00	0.00	0.00	266.21	266.18	1.51	9.00	24.00	1.50	NA
Bignonia capreolata	0.00	0.00	0.00	0.00	0.00	0.00	1.00	0.00	0.00	0.00	1.00	0.00	0.00	0.00	0.00	0.00	229.46	229.41	23.58	19.00	NA	10.00	NA
Billardiera heterophylla	1.00	0.00	0.00	0.00	1.00	0.00	0.00	0.00	0.00	0.00	1.00	0.00	0.00	0.00	0.00	0.00	272.64	272.34	45.29	5.00	2.09	NA	NA
Bocconia frutescens	1.00	0.00	0.00	0.00	0.00	0.00	1.00	0.00	1.00	0.00	0.00	0.00	1.00	0.00	1.00	0.00	266.35	266.35	47.92	29.00	21.67	6.00	NA
Bonellia macrocarpa	0.00	0.00	0.00	0.00	0.00	0.00	1.00	0.00	1.00	NA	NA	NA	NA	NA	NA	0.00	252.86	245.54	18.75	13.00	31.60	NA	NA
Bougainvillea glabra	1.00	0.00	0.00	0.00	0.00	0.00	0.00	0.00	1.00	0.00	1.00	0.00	1.00	0.00	1.00	1474.00	245.41	248.24	26.88	30.00	NA	4.00	NA
Bouvardia ternifolia	0.00	0.00	0.00	0.00	0.00	0.00	1.00	0.00	1.00	0.00	0.00	0.00	1.00	0.00	1.00	0.00	232.21	232.14	18.78	9.00	NA	NA	NA
Brachychiton diversifolius	0.00	0.00	0.00	0.00	1.00	0.00	0.00	0.00	0.00	0.00	0.00	0.00	1.00	0.00	0.00	6.00	246.73	246.14	25.22	4.00	126.78	NA	NA
Bromelia pinguin	0.00	0.00	0.00	0.00	0.00	0.00	1.00	0.00	1.00	0.00	0.00	0.00	0.00	0.00	1.00	1310.00	259.21	256.58	151.78	28.00	31.35	1.22	NA
Brugmansia arborea	1.00	0.00	0.00	0.00	0.00	0.00	0.00	0.00	1.00	0.00	0.00	0.00	1.00	0.00	0.00	1859.00	262.68	261.43	6.91	9.00	50.00	4.00	NA
Brugmansia suaveolens	1.00	0.00	0.00	0.00	0.00	0.00	0.00	0.00	1.00	0.00	0.00	0.00	1.00	0.00	0.00	4510.00	262.68	261.43	19.30	64.00	10.00	2.00	NA
Caladium bicolor	0.00	0.00	0.00	0.00	0.00	0.00	0.00	0.00	1.00	0.00	0.00	0.00	0.00	0.00	1.00	164.00	269.86	269.34	216.23	51.00	NA	0.90	NA
Calceolaria tripartita	0.00	0.00	0.00	0.00	0.00	0.00	1.00	0.00	1.00	0.00	0.00	0.00	0.00	0.00	1.00	49.00	231.31	231.37	97.25	31.00	0.01	1.00	NA
Calliandra haematocephala	0.00	0.00	0.00	0.00	0.00	0.00	0.00	0.00	1.00	0.00	0.00	0.00	1.00	0.00	0.00	349.00	243.93	243.39	30.34	29.00	100.00	6.00	NA
Callisia repens	1.00	0.00	0.00	0.00	0.00	0.00	1.00	0.00	1.00	0.00	0.00	0.00	1.00	1.00	1.00	2159.00	249.55	249.81	34.56	40.00	NA	0.04	NA
Calytrix tetragona	0.00	0.00	0.00	0.00	1.00	0.00	0.00	0.00	0.00	0.00	0.00	0.00	1.00	0.00	0.00	0.00	251.40	251.63	72.75	6.00	1.65	2.00	NA
Campanula carpatica	0.00	0.00	0.00	0.00	0.00	1.00	0.00	0.00	0.00	NA	NA	NA	NA	NA	NA	0.00	248.68	248.69	56.11	6.00	0.06	0.20	NA
Campanula cochleariifolia	0.00	0.00	0.00	0.00	0.00	1.00	0.00	0.00	0.00	0.00	0.00	0.00	0.00	0.00	1.00	0.00	246.13	248.41	5.64	13.00	0.05	0.15	NA
Campanula erinus	0.00	1.00	1.00	0.00	0.00	1.00	0.00	0.00	0.00	0.00	0.00	0.00	0.00	1.00	0.00	0.00	246.13	248.41	23.56	39.00	0.02	0.20	NA
Campanula medium	0.00	0.00	0.00	0.00	0.00	1.00	0.00	0.00	0.00	0.00	0.00	0.00	0.00	1.00	1.00	0.00	235.93	237.42	51.72	24.00	0.26	0.80	NA
Campanula portenschlagiana	0.00	0.00	0.00	0.00	0.00	1.00	0.00	0.00	0.00	0.00	0.00	0.00	1.00	0.00	1.00	0.00	235.93	237.42	51.72	5.00	0.17	0.40	NA
Campanula poscharskyana	0.00	0.00	0.00	0.00	0.00	1.00	0.00	0.00	0.00	0.00	0.00	0.00	1.00	0.00	1.00	0.00	235.93	237.42	51.72	4.00	0.07	0.30	NA
Carica papaya	1.00	0.00	0.00	0.00	0.00	0.00	1.00	0.00	1.00	0.00	0.00	0.00	1.00	0.00	0.00	1111.00	242.28	243.07	131.70	113.00	23.00	6.00	NA
Castilleja miniata	0.00	0.00	0.00	0.00	0.00	0.00	1.00	0.00	0.00	0.00	0.00	0.00	1.00	0.00	1.00	0.00	229.03	228.93	60.06	19.00	0.25	NA	NA
Catharanthus roseus	1.00	1.00	0.00	0.00	0.00	0.00	0.00	0.00	0.00	0.00	0.00	0.00	1.00	1.00	1.00	4261.00	231.46	231.29	26.68	116.00	1.40	0.60	NA
Ceiba aesculifolia	0.00	0.00	0.00	0.00	0.00	0.00	1.00	0.00	1.00	0.00	0.00	0.00	1.00	0.00	0.00	0.00	249.56	249.78	24.62	14.00	70.67	NA	NA
Centratherum punctatum	0.00	0.00	0.00	1.00	1.00	0.00	0.00	0.00	1.00	0.00	0.00	0.00	1.00	1.00	1.00	803.00	227.01	228.61	18.71	56.00	1.79	0.60	NA
Centrosema plumieri	0.00	0.00	0.00	0.00	0.00	0.00	1.00	0.00	1.00	0.00	1.00	0.00	0.00	0.00	0.00	0.00	241.62	241.27	76.44	57.00	86.93	NA	NA
Centrosema pubescens	1.00	0.00	0.00	0.00	0.00	0.00	1.00	0.00	1.00	0.00	1.00	0.00	0.00	0.00	0.00	60.00	241.62	241.27	76.44	84.00	29.02	NA	NA
Ceratostigma plumbaginoides	0.00	0.00	1.00	0.00	0.00	0.00	0.00	0.00	0.00	0.00	0.00	0.00	1.00	0.00	1.00	0.00	252.82	245.48	6.58	6.00	NA	0.37	NA
Cereus jamacaru	1.00	0.00	0.00	0.00	0.00	0.00	0.00	0.00	1.00	NA	NA	NA	NA	NA	NA	5147.00	246.13	248.41	43.14	10.00	NA	10.00	NA
Cestrum elegans	1.00	0.00	0.00	0.00	0.00	0.00	1.00	0.00	0.00	0.00	0.00	0.00	1.00	0.00	0.00	653.00	228.69	228.93	45.62	28.00	NA	4.00	NA
Chaenomeles japonica	0.00	0.00	1.00	0.00	0.00	0.00	0.00	0.00	0.00	0.00	0.00	0.00	1.00	0.00	0.00	0.00	250.17	250.42	101.47	24.00	40.00	1.67	NA
Chaenomeles speciosa	0.00	0.00	1.00	1.00	0.00	0.00	0.00	0.00	0.00	0.00	0.00	0.00	1.00	0.00	0.00	47.00	250.17	250.42	101.47	37.00	50.00	2.00	NA
Chamaerops humilis	0.00	1.00	0.00	0.00	0.00	1.00	0.00	0.00	0.00	0.00	0.00	0.00	1.00	0.00	0.00	0.00	259.96	257.88	62.60	14.00	532.82	4.00	NA
Chenopodium giganteum	1.00	0.00	1.00	0.00	0.00	0.00	0.00	0.00	0.00	0.00	0.00	0.00	0.00	1.00	0.00	0.00	239.78	240.74	141.88	40.00	0.72	3.00	NA
Cinnamomum verum	0.00	0.00	0.00	1.00	0.00	0.00	0.00	0.00	0.00	0.00	0.00	0.00	1.00	0.00	0.00	256.00	272.63	272.39	17.55	28.00	568.20	8.50	NA
Cissus verticillata	0.00	0.00	0.00	0.00	0.00	0.00	1.00	0.00	1.00	0.00	1.00	0.00	1.00	0.00	1.00	0.00	251.51	251.75	171.28	50.00	31.00	NA	NA
Cistus creticus	0.00	1.00	1.00	0.00	0.00	1.00	0.00	0.00	0.00	0.00	0.00	0.00	1.00	0.00	0.00	26.00	250.50	250.72	140.33	22.00	0.82	2.00	NA
Cistus crispus	0.00	0.00	0.00	0.00	0.00	1.00	0.00	0.00	0.00	0.00	0.00	0.00	1.00	0.00	0.00	0.00	250.50	250.72	140.33	7.00	0.42	0.80	NA
Citrus trifoliata	0.00	0.00	1.00	0.00	0.00	0.00	0.00	0.00	0.00	NA	NA	NA	NA	NA	NA	0.00	248.68	249.42	93.31	28.00	140.85	3.00	NA
Cladrastis kentukea	0.00	0.00	0.00	0.00	0.00	0.00	1.00	0.00	0.00	0.00	0.00	0.00	1.00	0.00	0.00	0.00	242.36	242.24	46.94	25.00	41.72	18.29	NA
Clematis integrifolia	0.00	0.00	1.00	0.00	0.00	1.00	0.00	0.00	0.00	0.00	1.00	0.00	1.00	0.00	1.00	0.00	266.07	265.96	9.47	22.00	5.88	1.03	NA
Clematis microphylla	0.00	0.00	0.00	0.00	1.00	0.00	0.00	0.00	0.00	0.00	1.00	0.00	0.00	0.00	0.00	0.00	266.07	265.96	9.47	5.00	2.67	10.00	NA
Clematis pitcheri	0.00	0.00	0.00	0.00	0.00	0.00	1.00	0.00	0.00	0.00	1.00	0.00	0.00	0.00	0.00	0.00	266.07	265.96	9.47	15.00	19.22	6.00	NA
Clerodendrum bungei	1.00	0.00	1.00	1.00	0.00	0.00	0.00	0.00	0.00	0.00	0.00	0.00	1.00	0.00	0.00	207.00	228.67	228.54	15.78	26.00	71.98	1.50	NA
Clerodendrum chinense	0.00	0.00	1.00	1.00	0.00	0.00	0.00	0.00	0.00	NA	NA	NA	NA	NA	NA	557.00	250.56	250.81	195.76	58.00	NA	2.50	NA
Clerodendrum floribundum	0.00	0.00	0.00	1.00	1.00	0.00	0.00	0.00	0.00	0.00	0.00	0.00	1.00	0.00	0.00	0.00	228.67	228.54	15.78	5.00	NA	NA	NA
Clerodendrum thomsoniae	1.00	1.00	0.00	0.00	0.00	0.00	0.00	0.00	0.00	0.00	1.00	0.00	1.00	0.00	1.00	288.00	228.67	228.54	4.12	33.00	NA	4.00	NA
Cobaea scandens	0.00	0.00	0.00	0.00	0.00	0.00	1.00	0.00	0.00	0.00	0.00	0.00	1.00	1.00	1.00	751.00	245.55	246.82	189.32	27.00	72.30	3.00	NA
Cocos nucifera	1.00	0.00	0.00	1.00	1.00	0.00	0.00	0.00	0.00	0.00	0.00	0.00	1.00	0.00	0.00	1329.00	259.95	257.88	21.49	114.00	5768.00	18.29	NA
Codiaeum variegatum	1.00	0.00	0.00	1.00	1.00	0.00	0.00	1.00	0.00	0.00	0.00	0.00	1.00	0.00	0.00	721.00	247.34	247.75	44.36	45.00	29.00	6.00	NA
Coix lacryma-jobi	1.00	0.00	1.00	1.00	0.00	0.00	0.00	0.00	0.00	0.00	0.00	0.00	0.00	1.00	1.00	1259.00	251.57	242.84	13.93	152.00	129.70	1.00	NA
Coleostephus myconis	0.00	1.00	1.00	0.00	0.00	1.00	0.00	0.00	0.00	0.00	0.00	0.00	0.00	1.00	0.00	0.00	225.79	227.41	11.44	32.00	0.32	0.30	NA
Colocasia esculenta	1.00	0.00	1.00	1.00	0.00	0.00	0.00	0.00	0.00	0.00	0.00	0.00	0.00	1.00	1.00	953.00	269.85	269.33	101.16	120.00	39.00	1.10	NA
Commelina africana	0.00	1.00	1.00	0.00	0.00	0.00	0.00	0.00	0.00	NA	NA	NA	NA	NA	NA	4109.00	250.05	250.13	18.85	48.00	NA	NA	NA
Coprosma repens	1.00	0.00	0.00	0.00	1.00	0.00	0.00	0.00	0.00	0.00	0.00	0.00	1.00	0.00	0.00	377.00	232.26	232.19	24.95	7.00	20.00	8.00	NA
Cordyline australis	0.00	0.00	0.00	0.00	1.00	0.00	0.00	0.00	0.00	0.00	0.00	0.00	1.00	0.00	1.00	119.00	251.30	251.67	84.00	4.00	4.22	20.00	NA
Cordyline fruticosa	1.00	0.00	0.00	1.00	1.00	0.00	0.00	1.00	0.00	0.00	0.00	0.00	1.00	0.00	1.00	1086.00	251.30	251.67	84.00	57.00	8.15	3.05	NA
Cornus alba	0.00	0.00	1.00	0.00	0.00	1.00	0.00	0.00	0.00	0.00	0.00	0.00	1.00	0.00	0.00	2.00	235.96	235.44	19.69	31.00	50.00	3.00	NA
Coronilla valentina	0.00	1.00	1.00	0.00	0.00	1.00	0.00	0.00	0.00	0.00	0.00	0.00	1.00	0.00	0.00	0.00	242.17	241.92	46.50	21.00	NA	1.00	NA
Cortaderia selloana	1.00	0.00	0.00	0.00	0.00	0.00	0.00	0.00	1.00	0.00	0.00	0.00	0.00	0.00	1.00	2615.00	251.81	243.44	22.19	76.00	0.20	2.00	NA
Corylus maxima	0.00	0.00	0.00	0.00	0.00	1.00	0.00	0.00	0.00	0.00	0.00	0.00	1.00	0.00	0.00	0.00	229.46	229.41	26.89	8.00	NA	5.00	NA
Corymbia tessellaris	0.00	0.00	0.00	0.00	1.00	0.00	0.00	0.00	0.00	0.00	0.00	0.00	1.00	0.00	0.00	0.00	251.40	251.63	72.75	3.00	2.94	25.00	NA
Corymbia trachyphloia	0.00	0.00	0.00	0.00	1.00	0.00	0.00	0.00	0.00	0.00	0.00	0.00	1.00	0.00	0.00	0.00	251.40	251.63	72.75	2.00	3.04	25.00	NA
Cosmos bipinnatus	1.00	0.00	0.00	0.00	0.00	0.00	1.00	0.00	0.00	0.00	0.00	0.00	0.00	1.00	0.00	1253.00	226.11	227.70	12.45	122.00	8.65	1.60	NA
Cosmos sulphureus	1.00	0.00	0.00	0.00	0.00	0.00	1.00	0.00	0.00	0.00	0.00	0.00	0.00	1.00	0.00	1561.00	226.11	227.70	12.45	93.00	6.90	1.00	NA
Cotoneaster coriaceus	1.00	0.00	1.00	0.00	0.00	0.00	0.00	0.00	0.00	0.00	0.00	0.00	1.00	0.00	0.00	228.00	250.17	250.42	101.47	16.00	NA	4.00	NA
Cotoneaster divaricatus	0.00	0.00	1.00	0.00	0.00	0.00	0.00	0.00	0.00	0.00	0.00	0.00	1.00	0.00	0.00	0.00	250.17	250.42	101.47	30.00	26.00	2.00	NA
Cotoneaster franchetii	1.00	0.00	1.00	1.00	0.00	0.00	0.00	0.00	0.00	0.00	0.00	0.00	1.00	0.00	0.00	13.00	250.17	250.42	101.47	20.00	12.30	3.50	NA
Cotoneaster glaucophyllus	1.00	0.00	1.00	1.00	0.00	0.00	0.00	0.00	0.00	0.00	0.00	0.00	1.00	0.00	0.00	179.00	250.17	250.42	101.47	10.00	5.20	4.00	NA
Cotoneaster pannosus	1.00	0.00	1.00	0.00	0.00	0.00	0.00	0.00	0.00	0.00	0.00	0.00	1.00	0.00	0.00	307.00	250.17	250.42	101.47	16.00	28.80	3.00	NA
Cotoneaster salicifolius	1.00	0.00	1.00	0.00	0.00	0.00	0.00	0.00	0.00	0.00	0.00	0.00	1.00	0.00	0.00	0.00	250.17	250.42	101.47	14.00	8.77	5.00	NA
Cotoneaster simonsii	1.00	0.00	0.00	1.00	0.00	0.00	0.00	0.00	0.00	0.00	0.00	0.00	1.00	0.00	0.00	0.00	250.17	250.42	101.47	20.00	13.18	2.50	NA
Crassula muscosa	0.00	1.00	0.00	0.00	0.00	0.00	0.00	0.00	0.00	NA	NA	NA	NA	NA	NA	1091.00	227.29	228.83	21.16	8.00	NA	0.40	NA
Crassula ovata	0.00	1.00	0.00	0.00	0.00	0.00	0.00	0.00	0.00	NA	NA	NA	NA	NA	NA	3210.00	227.29	228.83	21.16	8.00	0.02	1.00	NA
Crataegus crus-galli	0.00	0.00	0.00	0.00	0.00	0.00	1.00	0.00	0.00	0.00	0.00	0.00	1.00	0.00	0.00	0.00	250.17	250.42	101.47	42.00	176.00	10.00	NA
Crinum asiaticum var. pedunculatum	0.00	0.00	0.00	0.00	1.00	0.00	0.00	0.00	0.00	NA	NA	NA	NA	NA	NA	1249.00	246.17	248.16	53.98	15.00	NA	NA	NA
Crossandra infundibuliformis	0.00	0.00	0.00	1.00	0.00	0.00	0.00	0.00	0.00	0.00	0.00	0.00	1.00	0.00	1.00	42.00	228.68	228.64	10.62	21.00	NA	2.00	NA
Crotalaria juncea	1.00	0.00	0.00	1.00	0.00	0.00	0.00	0.00	0.00	0.00	0.00	0.00	1.00	1.00	1.00	40.00	240.71	240.82	8.18	81.00	33.20	2.25	NA
Crotalaria spectabilis	1.00	0.00	0.00	1.00	0.00	0.00	0.00	0.00	0.00	0.00	0.00	0.00	0.00	1.00	0.00	0.00	240.71	240.82	0.60	77.00	16.60	1.52	NA
Cryptostegia grandiflora	1.00	1.00	0.00	0.00	0.00	0.00	0.00	0.00	0.00	0.00	1.00	0.00	0.00	0.00	0.00	171.00	230.87	230.65	8.38	44.00	8.57	15.00	NA
Ctenanthe setosa	0.00	0.00	0.00	0.00	0.00	0.00	0.00	0.00	1.00	0.00	0.00	0.00	0.00	0.00	1.00	0.00	246.66	246.04	15.54	3.00	NA	1.50	NA
Cucumis dipsaceus	0.00	1.00	1.00	0.00	0.00	0.00	0.00	0.00	0.00	0.00	1.00	0.00	0.00	1.00	0.00	3898.00	253.18	253.47	84.51	28.00	4.29	2.00	NA
Cucumis sativus	0.00	0.00	1.00	1.00	0.00	0.00	0.00	0.00	0.00	0.00	1.00	0.00	0.00	1.00	0.00	9.00	269.61	268.81	27.24	72.00	16.60	4.00	NA
Cucurbita maxima	1.00	0.00	0.00	0.00	0.00	0.00	0.00	0.00	1.00	0.00	1.00	0.00	0.00	0.00	0.00	1032.00	264.17	263.04	89.83	67.00	240.90	10.00	NA
Cuphea hyssopifolia	0.00	0.00	0.00	0.00	0.00	0.00	1.00	0.00	1.00	0.00	0.00	0.00	1.00	0.00	1.00	5.00	272.55	272.40	216.76	32.00	NA	0.60	NA
Curcuma longa	0.00	0.00	0.00	1.00	0.00	0.00	0.00	0.00	0.00	0.00	0.00	0.00	0.00	0.00	1.00	56.00	259.64	257.56	26.04	54.00	12500.00	1.00	NA
Cydonia oblonga	1.00	0.00	1.00	0.00	0.00	0.00	0.00	0.00	0.00	0.00	0.00	0.00	1.00	0.00	0.00	323.00	250.17	250.42	101.47	62.00	31.09	6.00	NA
Cylindropuntia imbricata	1.00	0.00	0.00	0.00	0.00	0.00	1.00	0.00	0.00	0.00	0.00	0.00	1.00	0.00	1.00	0.00	246.13	248.41	43.14	32.00	7.53	3.00	NA
Cylindropuntia leptocaulis	1.00	0.00	0.00	0.00	0.00	0.00	1.00	0.00	0.00	0.00	0.00	0.00	1.00	0.00	1.00	0.00	246.13	248.41	43.14	12.00	8.78	0.50	NA
Cymbopogon citratus	1.00	0.00	0.00	1.00	0.00	0.00	0.00	0.00	0.00	0.00	0.00	0.00	0.00	0.00	1.00	513.00	251.54	242.76	1.68	96.00	0.40	1.50	NA
Cynara cardunculus	0.00	1.00	0.00	0.00	0.00	1.00	0.00	0.00	0.00	0.00	0.00	0.00	0.00	0.00	1.00	2080.00	227.99	229.50	16.09	60.00	34.90	0.80	NA
Dahlia imperialis	1.00	0.00	0.00	0.00	0.00	0.00	1.00	0.00	1.00	0.00	0.00	0.00	1.00	0.00	1.00	1064.00	226.12	227.71	21.12	20.00	NA	10.00	NA
Datura innoxia	1.00	0.00	0.00	0.00	0.00	0.00	1.00	0.00	1.00	0.00	0.00	0.00	0.00	0.00	0.00	362.00	236.21	236.00	79.32	130.00	17.10	0.80	NA
Delonix regia	1.00	1.00	0.00	0.00	0.00	0.00	0.00	0.00	0.00	0.00	0.00	0.00	1.00	0.00	0.00	5282.00	244.10	243.68	38.87	92.00	408.00	0.60	NA
Desmodium uncinatum	1.00	0.00	0.00	0.00	0.00	0.00	0.00	0.00	1.00	0.00	1.00	0.00	1.00	1.00	1.00	1263.00	241.09	240.60	5.36	48.00	4.95	NA	NA
Deutzia scabra	0.00	0.00	1.00	0.00	0.00	0.00	0.00	0.00	0.00	0.00	0.00	0.00	1.00	0.00	0.00	0.00	248.24	248.97	98.50	1.00	0.10	3.00	NA
Dianthus arenarius	0.00	0.00	0.00	0.00	0.00	1.00	0.00	0.00	0.00	0.00	0.00	0.00	0.00	0.00	1.00	0.00	246.57	248.57	92.52	17.00	0.63	0.45	NA
Dianthus caryophyllus	0.00	0.00	0.00	0.00	0.00	1.00	0.00	0.00	0.00	0.00	0.00	0.00	0.00	0.00	1.00	4.00	246.50	248.48	0.18	17.00	2.00	0.50	NA
Dianthus plumarius	0.00	0.00	0.00	0.00	0.00	1.00	0.00	0.00	0.00	0.00	0.00	0.00	0.00	0.00	1.00	0.00	246.50	248.48	0.40	31.00	1.13	0.25	NA
Dicentra formosa	0.00	0.00	0.00	0.00	0.00	0.00	1.00	0.00	0.00	0.00	0.00	0.00	0.00	0.00	1.00	0.00	249.28	249.56	15.39	14.00	1.51	0.40	NA
Dichanthium aristatum	1.00	0.00	1.00	1.00	0.00	0.00	0.00	0.00	0.00	0.00	0.00	0.00	0.00	1.00	1.00	1930.00	251.54	242.77	3.66	53.00	0.32	1.10	NA
Dichorisandra thyrsiflora	1.00	0.00	0.00	0.00	0.00	0.00	0.00	0.00	1.00	0.00	0.00	0.00	1.00	0.00	1.00	351.00	262.31	261.11	65.62	6.00	NA	2.50	NA
Dieffenbachia seguine	0.00	0.00	0.00	0.00	0.00	0.00	0.00	0.00	1.00	0.00	0.00	0.00	1.00	0.00	1.00	0.00	269.87	269.35	231.62	32.00	179.00	1.00	NA
Dodonaea microzyga	0.00	0.00	0.00	0.00	1.00	0.00	0.00	0.00	0.00	NA	NA	NA	NA	NA	NA	0.00	231.58	231.64	2.59	4.00	NA	NA	NA
Dolichandra unguis-cati	1.00	0.00	0.00	0.00	0.00	0.00	1.00	0.00	1.00	0.00	1.00	0.00	0.00	0.00	0.00	3559.00	250.55	250.80	179.52	47.00	36.97	0.70	NA
Dracunculus vulgaris	0.00	1.00	1.00	0.00	0.00	1.00	0.00	0.00	0.00	0.00	0.00	0.00	0.00	0.00	1.00	0.00	269.86	269.33	143.48	15.00	50.00	1.20	NA
Drosera binata	0.00	0.00	0.00	0.00	1.00	0.00	0.00	0.00	0.00	0.00	0.00	0.00	1.00	0.00	1.00	0.00	245.10	246.27	27.30	9.00	0.08	0.05	NA
Drosera capillaris	0.00	0.00	0.00	0.00	0.00	0.00	1.00	0.00	1.00	0.00	0.00	0.00	1.00	0.00	1.00	0.00	245.10	246.27	27.30	39.00	0.03	0.08	NA
Drosera peltata	0.00	0.00	1.00	1.00	1.00	0.00	0.00	0.00	0.00	0.00	0.00	0.00	0.00	1.00	1.00	68.00	245.10	246.27	27.30	5.00	0.04	0.25	NA
Drosera pygmaea	0.00	0.00	0.00	0.00	1.00	0.00	0.00	0.00	0.00	0.00	0.00	1.00	0.00	0.00	1.00	0.00	245.10	246.27	27.30	8.00	0.01	NA	NA
Duranta erecta	1.00	0.00	0.00	0.00	0.00	0.00	1.00	0.00	1.00	0.00	0.00	0.00	1.00	0.00	0.00	3246.00	229.38	229.28	25.85	83.00	301.30	6.00	NA
Dypsis lutescens	1.00	1.00	0.00	0.00	0.00	0.00	0.00	0.00	0.00	0.00	0.00	0.00	1.00	0.00	0.00	59.00	259.95	257.88	40.79	13.00	760.51	9.00	NA
Ecballium elaterium	0.00	1.00	1.00	0.00	0.00	1.00	0.00	0.00	0.00	0.00	0.00	0.00	0.00	0.00	1.00	0.00	264.17	263.04	89.83	45.00	10.90	0.50	NA
Elaeagnus umbellata	0.00	0.00	1.00	1.00	0.00	0.00	0.00	0.00	0.00	0.00	0.00	0.00	1.00	0.00	0.00	0.00	245.10	246.27	27.30	59.00	14.70	3.73	NA
Emilia sonchifolia	0.00	0.00	1.00	1.00	0.00	0.00	0.00	0.00	0.00	0.00	0.00	0.00	0.00	1.00	1.00	1200.00	225.52	227.13	3.32	90.00	0.71	0.80	NA
Epiphyllum oxypetalum	0.00	0.00	0.00	0.00	0.00	0.00	1.00	0.00	1.00	1.00	0.00	0.00	1.00	0.00	1.00	3767.00	246.13	248.41	23.56	26.00	NA	3.00	NA
Erinus alpinus	0.00	1.00	0.00	0.00	0.00	1.00	0.00	0.00	0.00	0.00	0.00	0.00	0.00	0.00	1.00	15.00	230.40	230.42	48.56	10.00	0.06	0.20	NA
Eryngium planum	0.00	0.00	1.00	0.00	0.00	1.00	0.00	0.00	0.00	0.00	0.00	0.00	0.00	0.00	1.00	0.00	239.11	240.11	35.73	42.00	0.90	0.60	NA
Escallonia rubra	0.00	0.00	0.00	0.00	0.00	0.00	0.00	0.00	1.00	0.00	0.00	0.00	1.00	0.00	0.00	68.00	257.12	253.56	42.15	10.00	0.07	4.00	NA
Etlingera elatior	0.00	0.00	0.00	1.00	0.00	0.00	0.00	0.00	0.00	0.00	0.00	0.00	0.00	0.00	1.00	176.00	257.11	253.53	58.93	20.00	12.50	6.00	NA
Eucalyptus albens	0.00	0.00	0.00	0.00	1.00	0.00	0.00	0.00	0.00	0.00	0.00	0.00	1.00	0.00	0.00	0.00	251.40	251.63	72.75	7.00	3.00	25.00	NA
Eucalyptus bridgesiana	0.00	0.00	0.00	0.00	1.00	0.00	0.00	0.00	0.00	0.00	0.00	0.00	1.00	0.00	0.00	0.00	251.40	251.63	72.75	4.00	2.80	18.00	NA
Eucalyptus crebra	0.00	0.00	0.00	0.00	1.00	0.00	0.00	0.00	0.00	0.00	0.00	0.00	1.00	0.00	0.00	0.00	251.40	251.63	72.75	10.00	0.94	30.00	NA
Eucalyptus dalrympleana	1.00	0.00	0.00	0.00	1.00	0.00	0.00	0.00	0.00	0.00	0.00	0.00	1.00	0.00	0.00	0.00	255.65	253.94	43.07	3.00	8.46	35.00	NA
Eucalyptus exserta	1.00	0.00	0.00	0.00	1.00	0.00	0.00	0.00	0.00	0.00	0.00	0.00	1.00	0.00	0.00	0.00	251.40	251.63	72.75	6.00	2.76	20.00	NA
Eucalyptus gamophylla	0.00	0.00	0.00	0.00	1.00	0.00	0.00	0.00	0.00	0.00	0.00	0.00	1.00	0.00	0.00	0.00	251.40	251.63	72.75	4.00	5.54	8.00	NA
Eucalyptus macrorhyncha	0.00	0.00	0.00	0.00	1.00	0.00	0.00	0.00	0.00	0.00	0.00	0.00	1.00	0.00	0.00	0.00	255.65	253.93	42.36	3.00	13.96	35.00	NA
Eucalyptus melanophloia	0.00	0.00	0.00	0.00	1.00	0.00	0.00	0.00	0.00	0.00	0.00	0.00	1.00	0.00	0.00	0.00	255.65	253.93	42.36	3.00	0.65	25.00	NA
Eucalyptus oleosa	0.00	0.00	0.00	0.00	1.00	0.00	0.00	0.00	0.00	0.00	0.00	0.00	1.00	0.00	0.00	0.00	255.65	253.93	42.36	4.00	1.80	12.00	NA
Eucalyptus ovata	0.00	0.00	0.00	0.00	1.00	0.00	0.00	0.00	0.00	0.00	0.00	0.00	1.00	0.00	0.00	0.00	255.65	253.93	42.36	6.00	1.30	30.00	NA
Eucalyptus porosa	0.00	0.00	0.00	0.00	1.00	0.00	0.00	0.00	0.00	0.00	0.00	0.00	1.00	0.00	0.00	0.00	251.40	251.63	72.75	3.00	1.67	10.00	NA
Eucalyptus tereticornis	1.00	0.00	0.00	1.00	1.00	0.00	0.00	0.00	0.00	0.00	0.00	0.00	1.00	0.00	0.00	0.00	255.79	254.12	60.88	34.00	0.89	37.50	NA
Eugenia uniflora	1.00	0.00	0.00	0.00	0.00	0.00	0.00	0.00	1.00	0.00	0.00	0.00	1.00	0.00	0.00	2067.00	251.39	251.61	47.50	49.00	136.99	7.00	NA
Euonymus fortunei	0.00	0.00	1.00	1.00	0.00	0.00	0.00	0.00	0.00	0.00	1.00	0.00	1.00	0.00	0.00	0.00	246.53	248.50	27.31	53.00	13.12	8.00	NA
Euphorbia characias	0.00	1.00	1.00	0.00	0.00	1.00	0.00	0.00	0.00	0.00	0.00	0.00	1.00	0.00	1.00	0.00	246.46	247.08	17.95	21.00	12.05	1.00	NA
Euphorbia cotinifolia	0.00	0.00	0.00	0.00	0.00	0.00	1.00	0.00	1.00	0.00	0.00	0.00	1.00	0.00	0.00	1643.00	246.41	247.03	19.22	36.00	NA	NA	NA
Euphorbia myrsinites	0.00	0.00	1.00	0.00	0.00	1.00	0.00	0.00	0.00	0.00	0.00	0.00	0.00	1.00	1.00	164.00	246.46	247.09	18.00	29.00	2.10	0.20	NA
Euphorbia platyphyllos	0.00	1.00	1.00	0.00	0.00	1.00	0.00	0.00	0.00	0.00	0.00	0.00	0.00	1.00	0.00	0.00	246.46	247.09	8.09	49.00	2.45	0.60	NA
Euphorbia pulcherrima	1.00	0.00	0.00	0.00	0.00	0.00	1.00	0.00	0.00	0.00	0.00	0.00	1.00	0.00	0.00	2489.00	246.40	247.03	7.87	34.00	NA	0.40	NA
Euphorbia tithymaloides	1.00	0.00	0.00	0.00	0.00	0.00	1.00	0.00	1.00	0.00	0.00	0.00	1.00	0.00	1.00	722.00	246.40	247.03	22.64	52.00	NA	3.00	NA
Fagopyrum tataricum	0.00	0.00	1.00	1.00	0.00	0.00	0.00	0.00	0.00	NA	NA	NA	NA	NA	NA	0.00	269.59	268.68	37.08	72.00	19.40	0.75	NA
Fallopia baldschuanica	0.00	0.00	1.00	1.00	0.00	0.00	0.00	0.00	0.00	0.00	1.00	0.00	0.00	0.00	0.00	27.00	249.51	250.48	60.83	29.00	NA	15.00	NA
Fallugia paradoxa	0.00	0.00	0.00	0.00	0.00	0.00	1.00	0.00	0.00	0.00	0.00	0.00	1.00	0.00	0.00	0.00	250.08	250.36	170.96	10.00	1.00	1.83	NA
Farfugium japonicum	0.00	0.00	1.00	0.00	0.00	0.00	0.00	0.00	0.00	0.00	0.00	0.00	0.00	0.00	1.00	103.00	225.73	227.35	25.68	12.00	NA	0.75	NA
Ficus obliqua	0.00	0.00	0.00	1.00	1.00	0.00	0.00	1.00	0.00	1.00	0.00	0.00	1.00	0.00	0.00	0.00	251.40	251.63	72.75	14.00	0.44	35.00	NA
Ficus rubiginosa	0.00	0.00	0.00	0.00	1.00	0.00	0.00	0.00	0.00	1.00	0.00	0.00	1.00	0.00	0.00	0.00	251.41	251.64	80.47	8.00	0.52	12.00	NA
Ficus septica	0.00	0.00	1.00	1.00	1.00	0.00	0.00	1.00	0.00	0.00	0.00	0.00	1.00	0.00	0.00	0.00	272.54	272.39	51.44	16.00	0.26	NA	NA
Fittonia albivenis	0.00	0.00	0.00	0.00	0.00	0.00	0.00	0.00	1.00	0.00	0.00	1.00	0.00	0.00	1.00	0.00	228.64	228.57	12.03	11.00	NA	0.35	NA
Gaillardia aristata	1.00	0.00	0.00	0.00	0.00	0.00	1.00	0.00	0.00	0.00	0.00	0.00	0.00	0.00	1.00	0.00	226.12	227.70	24.15	45.00	15.70	0.61	NA
Gaillardia pulchella	1.00	0.00	0.00	0.00	0.00	0.00	1.00	0.00	0.00	0.00	0.00	0.00	1.00	1.00	1.00	14.00	226.12	227.70	24.15	74.00	1.70	0.61	NA
Gazania linearis	0.00	1.00	0.00	0.00	0.00	0.00	0.00	0.00	0.00	NA	NA	NA	NA	NA	NA	2333.00	225.77	227.36	7.20	9.00	NA	0.30	NA
Gazania rigens	0.00	1.00	0.00	0.00	0.00	0.00	0.00	0.00	0.00	NA	NA	NA	NA	NA	NA	0.00	225.77	227.36	7.20	24.00	3.57	0.30	NA
Genista germanica	0.00	0.00	0.00	0.00	0.00	1.00	0.00	0.00	0.00	0.00	0.00	0.00	1.00	0.00	0.00	0.00	241.43	241.43	41.58	22.00	2.88	0.60	NA
Genista linifolia	0.00	1.00	0.00	0.00	0.00	1.00	0.00	0.00	0.00	0.00	0.00	0.00	0.00	0.00	0.00	1511.00	246.66	246.02	19.83	15.00	6.60	1.50	NA
Gentiana cruciata	0.00	0.00	1.00	0.00	0.00	1.00	0.00	0.00	0.00	NA	NA	NA	NA	NA	NA	0.00	231.17	231.28	41.04	32.00	0.15	0.50	NA
Geranium bohemicum	0.00	0.00	1.00	0.00	0.00	1.00	0.00	0.00	0.00	0.00	0.00	0.00	0.00	1.00	1.00	0.00	232.68	232.55	37.77	30.00	7.00	0.88	NA
Geranium endressii	0.00	0.00	0.00	0.00	0.00	1.00	0.00	0.00	0.00	0.00	0.00	0.00	0.00	0.00	1.00	0.00	232.68	232.55	37.77	4.00	NA	0.55	NA
Geranium macrorrhizum	0.00	0.00	0.00	0.00	0.00	1.00	0.00	0.00	0.00	0.00	0.00	0.00	0.00	0.00	1.00	0.00	232.68	232.55	38.04	16.00	2.52	0.40	NA
Geranium sibiricum	0.00	0.00	1.00	1.00	0.00	1.00	0.00	0.00	0.00	0.00	0.00	0.00	0.00	1.00	1.00	0.00	232.68	232.55	19.61	60.00	3.09	0.50	NA
Glaucium corniculatum	1.00	1.00	1.00	0.00	0.00	1.00	0.00	0.00	0.00	0.00	0.00	0.00	0.00	1.00	0.00	0.00	249.30	249.58	13.68	67.00	0.90	0.40	NA
Glebionis coronaria	1.00	1.00	1.00	1.00	0.00	1.00	0.00	0.00	0.00	0.00	0.00	0.00	0.00	1.00	1.00	949.00	225.79	227.41	5.73	83.00	2.10	0.30	NA
Glycyrrhiza glabra	1.00	1.00	1.00	1.00	0.00	1.00	0.00	0.00	0.00	0.00	0.00	0.00	1.00	0.00	1.00	0.00	242.12	241.89	74.35	50.00	4.90	1.00	NA
Gmelina arborea	1.00	0.00	1.00	1.00	0.00	0.00	0.00	0.00	0.00	0.00	0.00	0.00	1.00	0.00	0.00	5217.00	228.76	228.63	59.00	33.00	923.00	20.00	NA
Gossypium barbadense	0.00	0.00	0.00	0.00	0.00	0.00	0.00	0.00	1.00	0.00	0.00	0.00	1.00	1.00	1.00	414.00	246.68	246.06	14.41	88.00	118.24	0.60	NA
Gossypium sturtianum	0.00	0.00	0.00	0.00	1.00	0.00	0.00	0.00	0.00	0.00	0.00	0.00	1.00	0.00	0.00	0.00	246.68	246.06	8.73	6.00	11.78	1.00	NA
Grevillea rosmarinifolia	1.00	0.00	0.00	0.00	1.00	0.00	0.00	0.00	0.00	NA	NA	NA	NA	NA	NA	0.00	266.08	265.98	26.22	2.00	18.69	1.00	NA
Guizotia abyssinica	1.00	1.00	0.00	0.00	0.00	0.00	0.00	0.00	0.00	0.00	0.00	0.00	0.00	1.00	0.00	0.00	226.12	227.71	19.33	53.00	2.80	1.00	NA
Gypsophila elegans	0.00	0.00	1.00	0.00	0.00	1.00	0.00	0.00	0.00	0.00	0.00	0.00	0.00	1.00	0.00	0.00	246.54	248.52	56.90	63.00	1.00	0.50	NA
Halerpestes cymbalaria	0.00	0.00	1.00	0.00	0.00	0.00	1.00	0.00	1.00	0.00	0.00	0.00	0.00	0.00	1.00	0.00	266.12	266.03	38.18	70.00	0.06	0.30	NA
Hedeoma pulegioides	0.00	0.00	0.00	0.00	0.00	0.00	1.00	0.00	0.00	0.00	0.00	0.00	0.00	1.00	0.00	0.00	228.57	228.42	8.36	35.00	0.19	0.40	NA
Hedera colchica	0.00	0.00	1.00	0.00	0.00	0.00	0.00	0.00	0.00	0.00	1.00	0.00	1.00	0.00	1.00	0.00	239.26	240.22	49.03	5.00	54.01	10.00	NA
Hedychium coronarium	1.00	0.00	1.00	1.00	0.00	0.00	0.00	0.00	0.00	0.00	0.00	0.00	0.00	1.00	1.00	1489.00	251.44	251.77	16.20	68.00	4.80	2.00	NA
Heimia salicifolia	1.00	0.00	0.00	0.00	0.00	0.00	1.00	0.00	1.00	0.00	0.00	0.00	1.00	0.00	0.00	1.00	251.55	252.24	41.70	18.00	0.10	3.00	NA
Helianthus angustifolius	0.00	0.00	0.00	0.00	0.00	0.00	1.00	0.00	0.00	0.00	0.00	0.00	0.00	1.00	1.00	0.00	226.11	227.70	3.06	23.00	0.90	1.71	NA
Heliconia psittacorum	0.00	0.00	0.00	0.00	0.00	0.00	0.00	0.00	1.00	0.00	0.00	0.00	0.00	0.00	1.00	568.00	259.72	257.61	100.58	24.00	127.60	1.20	NA
Heliconia rostrata	0.00	0.00	0.00	0.00	0.00	0.00	0.00	0.00	1.00	0.00	0.00	0.00	0.00	0.00	1.00	907.00	259.72	257.61	100.58	10.00	NA	NA	NA
Heliotropium amplexicaule	1.00	0.00	0.00	0.00	0.00	0.00	0.00	0.00	1.00	0.00	0.00	0.00	0.00	0.00	1.00	446.00	236.66	236.70	29.11	41.00	NA	0.60	NA
Hemerocallis lilioasphodelus	0.00	0.00	1.00	0.00	0.00	1.00	0.00	0.00	0.00	0.00	0.00	0.00	0.00	0.00	1.00	0.00	251.51	251.75	171.28	61.00	52.40	0.90	NA
Heuchera cylindrica	0.00	0.00	0.00	0.00	0.00	0.00	1.00	0.00	0.00	0.00	0.00	0.00	0.00	0.00	1.00	0.00	229.34	229.42	72.42	9.00	0.05	1.83	NA
Heuchera sanguinea	0.00	0.00	0.00	0.00	0.00	0.00	1.00	0.00	0.00	0.00	0.00	0.00	0.00	0.00	1.00	0.00	229.34	229.42	72.42	4.00	0.04	0.46	NA
Hibiscus mutabilis	1.00	0.00	1.00	0.00	0.00	0.00	0.00	0.00	0.00	0.00	0.00	0.00	1.00	0.00	0.00	146.00	246.64	245.99	14.72	36.00	3.50	8.00	NA
Hibiscus schizopetalus	1.00	1.00	0.00	0.00	0.00	0.00	0.00	0.00	0.00	0.00	0.00	0.00	1.00	0.00	1.00	900.00	246.64	246.00	25.87	39.00	NA	3.00	NA
Holmskioldia sanguinea	1.00	0.00	0.00	1.00	0.00	0.00	0.00	0.00	0.00	0.00	1.00	0.00	1.00	0.00	0.00	194.00	228.70	228.57	14.91	33.00	NA	10.00	NA
Houttuynia cordata	1.00	0.00	1.00	1.00	0.00	0.00	0.00	0.00	0.00	0.00	0.00	0.00	0.00	0.00	1.00	0.00	228.73	228.92	14.00	26.00	0.04	0.60	NA
Humulus scandens	0.00	0.00	1.00	1.00	0.00	0.00	0.00	0.00	0.00	0.00	1.00	0.00	0.00	1.00	1.00	0.00	236.15	237.54	32.21	56.00	11.11	6.00	NA
Hyacinthus orientalis	0.00	0.00	1.00	0.00	0.00	0.00	0.00	0.00	0.00	0.00	0.00	0.00	0.00	0.00	1.00	13.00	250.57	251.18	38.38	20.00	NA	0.45	NA
Hydrangea anomala	0.00	0.00	1.00	1.00	0.00	0.00	0.00	0.00	0.00	0.00	1.00	0.00	0.00	0.00	0.00	0.00	249.55	249.75	16.11	9.00	0.12	10.00	NA
Hydrangea arborescens	0.00	0.00	0.00	0.00	0.00	0.00	1.00	0.00	0.00	0.00	0.00	0.00	1.00	0.00	0.00	0.00	249.55	249.75	15.34	30.00	0.02	3.00	NA
Hydrangea paniculata	0.00	0.00	1.00	0.00	0.00	0.00	0.00	0.00	0.00	0.00	0.00	0.00	1.00	0.00	0.00	0.00	249.55	249.75	16.11	20.00	0.05	5.80	NA
Hydrangea quercifolia	0.00	0.00	0.00	0.00	0.00	0.00	1.00	0.00	0.00	0.00	0.00	0.00	1.00	0.00	0.00	0.00	249.55	249.76	29.44	9.00	NA	1.83	NA
Hymenocallis littoralis	1.00	0.00	0.00	0.00	0.00	0.00	1.00	0.00	1.00	0.00	0.00	0.00	0.00	0.00	1.00	531.00	251.08	251.57	25.56	55.00	NA	0.60	NA
Hypoestes phyllostachya	1.00	1.00	0.00	0.00	0.00	0.00	0.00	0.00	0.00	0.00	0.00	0.00	1.00	0.00	1.00	2448.00	228.60	228.52	7.87	16.00	NA	1.00	NA
Iberis amara	0.00	0.00	0.00	0.00	0.00	1.00	0.00	0.00	0.00	0.00	0.00	0.00	0.00	1.00	0.00	0.00	248.68	248.69	53.49	40.00	2.60	0.30	NA
Iberis sempervirens	0.00	1.00	1.00	0.00	0.00	1.00	0.00	0.00	0.00	0.00	0.00	0.00	1.00	0.00	1.00	1.00	248.68	248.69	53.49	22.00	2.83	0.25	NA
Impatiens balsamina	0.00	0.00	0.00	1.00	0.00	0.00	0.00	0.00	0.00	0.00	0.00	0.00	0.00	1.00	0.00	203.00	246.07	247.11	62.69	90.00	8.60	0.60	NA
Indigofera australis	0.00	0.00	0.00	0.00	1.00	0.00	0.00	0.00	0.00	0.00	0.00	0.00	1.00	0.00	0.00	67.00	241.74	241.38	11.69	6.00	5.00	3.00	NA
Ipheion uniflorum	0.00	0.00	0.00	0.00	0.00	0.00	0.00	0.00	1.00	0.00	0.00	0.00	0.00	0.00	1.00	222.00	249.56	249.83	29.87	16.00	NA	0.25	NA
Ipomoea alba	1.00	0.00	0.00	0.00	0.00	0.00	1.00	0.00	1.00	0.00	1.00	0.00	1.00	1.00	1.00	1691.00	250.02	250.11	113.06	124.00	232.56	30.00	NA
Ipomoea carnea	1.00	0.00	0.00	0.00	0.00	0.00	1.00	0.00	1.00	0.00	0.00	0.00	1.00	0.00	0.00	3713.00	225.55	227.16	13.91	104.00	79.20	3.00	NA
Ipomoea hederifolia	1.00	0.00	0.00	0.00	0.00	0.00	1.00	0.00	1.00	0.00	1.00	0.00	0.00	0.00	0.00	987.00	259.66	257.57	8.95	106.00	33.33	1.60	NA
Ipomoea indica	1.00	0.00	1.00	0.00	0.00	0.00	1.00	1.00	1.00	0.00	1.00	0.00	0.00	0.00	0.00	4624.00	259.66	257.57	28.34	138.00	30.00	3.00	NA
Ipomoea pes-caprae	1.00	1.00	1.00	1.00	1.00	0.00	1.00	1.00	1.00	NA	NA	NA	NA	NA	NA	1888.00	225.55	227.16	13.91	155.00	94.36	3.00	NA
Ipomoea quamoclit	0.00	0.00	0.00	0.00	0.00	0.00	1.00	0.00	1.00	0.00	1.00	0.00	0.00	0.00	0.00	372.00	236.17	235.90	14.33	126.00	22.40	3.00	NA
Ipomoea tricolor	1.00	0.00	0.00	0.00	0.00	0.00	1.00	0.00	1.00	0.00	1.00	0.00	0.00	0.00	0.00	18.00	236.17	235.90	14.33	48.00	23.75	3.00	NA
Iris pallida	0.00	0.00	0.00	0.00	0.00	1.00	0.00	0.00	0.00	0.00	0.00	0.00	0.00	0.00	1.00	0.00	233.74	233.84	142.04	18.00	NA	0.50	NA
Iris pumila	0.00	0.00	1.00	0.00	0.00	1.00	0.00	0.00	0.00	0.00	0.00	0.00	0.00	0.00	1.00	0.00	249.55	249.77	20.37	26.00	15.80	0.15	NA
Jacaranda mimosifolia	1.00	0.00	0.00	0.00	0.00	0.00	0.00	0.00	1.00	0.00	0.00	0.00	1.00	0.00	0.00	9244.00	250.55	250.80	179.52	37.00	11.70	15.00	NA
Jacobaea maritima	0.00	1.00	1.00	0.00	0.00	1.00	0.00	0.00	0.00	0.00	0.00	0.00	1.00	0.00	1.00	0.00	225.55	227.16	12.22	35.00	0.50	0.50	NA
Jasminum mesnyi	1.00	0.00	1.00	1.00	0.00	0.00	0.00	0.00	0.00	0.00	1.00	0.00	1.00	0.00	1.00	2747.00	251.38	251.50	51.47	10.00	NA	NA	NA
Jasminum officinale	0.00	0.00	1.00	1.00	0.00	0.00	0.00	0.00	0.00	0.00	1.00	0.00	1.00	0.00	0.00	88.00	233.59	233.59	29.45	27.00	62.90	5.13	NA
Jasminum sambac	0.00	0.00	0.00	1.00	0.00	0.00	0.00	0.00	0.00	0.00	1.00	0.00	1.00	0.00	1.00	0.00	233.60	233.60	35.48	29.00	NA	NA	NA
Jatropha curcas	1.00	0.00	0.00	0.00	0.00	0.00	1.00	0.00	1.00	0.00	0.00	0.00	1.00	0.00	0.00	6016.00	247.25	247.66	7.63	101.00	531.00	7.00	NA
Jatropha integerrima	0.00	0.00	0.00	0.00	0.00	0.00	0.00	0.00	1.00	0.00	0.00	0.00	1.00	0.00	0.00	545.00	247.25	247.66	14.87	28.00	40.00	NA	NA
Jatropha multifida	1.00	0.00	0.00	0.00	0.00	0.00	1.00	0.00	0.00	0.00	0.00	0.00	1.00	0.00	0.00	1749.00	247.25	247.66	18.51	50.00	1111.11	2.00	NA
Jatropha podagrica	1.00	0.00	0.00	0.00	0.00	0.00	1.00	0.00	0.00	0.00	0.00	0.00	1.00	0.00	0.00	668.00	247.25	247.66	18.51	20.00	166.67	2.00	NA
Justicia brandegeeana	1.00	0.00	0.00	0.00	0.00	0.00	1.00	0.00	0.00	0.00	0.00	0.00	1.00	0.00	1.00	1005.00	228.67	228.60	41.32	23.00	NA	1.00	NA
Justicia carnea	0.00	0.00	0.00	0.00	0.00	0.00	0.00	0.00	1.00	0.00	0.00	0.00	1.00	0.00	1.00	993.00	228.67	228.60	41.32	17.00	10.00	2.00	NA
Kalanchoe blossfeldiana	0.00	1.00	0.00	0.00	0.00	0.00	0.00	0.00	0.00	0.00	0.00	0.00	0.00	0.00	1.00	638.00	253.18	253.47	84.51	6.00	0.01	0.30	NA
Kerria japonica	0.00	0.00	1.00	0.00	0.00	0.00	0.00	0.00	0.00	0.00	0.00	0.00	1.00	0.00	1.00	4.00	250.17	250.42	109.97	26.00	13.80	3.00	NA
Koelreuteria paniculata	1.00	0.00	1.00	0.00	0.00	0.00	0.00	0.00	0.00	0.00	0.00	0.00	1.00	0.00	0.00	151.00	249.15	249.61	109.60	42.00	115.20	15.00	NA
Kolkwitzia amabilis	0.00	0.00	1.00	0.00	0.00	0.00	0.00	0.00	0.00	0.00	0.00	0.00	1.00	0.00	0.00	0.00	235.79	237.32	37.96	12.00	NA	3.00	NA
Lantana horrida	0.00	0.00	0.00	0.00	0.00	0.00	1.00	0.00	1.00	0.00	0.00	0.00	1.00	0.00	0.00	0.00	229.39	229.29	12.62	30.00	NA	NA	NA
Lantana montevidensis	0.00	0.00	0.00	0.00	0.00	0.00	0.00	0.00	1.00	0.00	0.00	0.00	1.00	0.00	1.00	2816.00	229.37	229.25	8.79	33.00	NA	1.00	NA
Lathyrus annuus	0.00	1.00	1.00	0.00	0.00	1.00	0.00	0.00	0.00	0.00	1.00	0.00	0.00	0.00	0.00	0.00	242.07	241.84	22.72	37.00	NA	0.60	NA
Lathyrus clymenum	0.00	1.00	1.00	0.00	0.00	1.00	0.00	0.00	0.00	0.00	1.00	0.00	0.00	1.00	0.00	0.00	242.07	241.84	22.72	25.00	111.11	0.30	NA
Lathyrus niger	0.00	1.00	1.00	0.00	0.00	1.00	0.00	0.00	0.00	0.00	0.00	0.00	0.00	0.00	1.00	0.00	242.07	241.84	22.72	37.00	18.79	0.80	NA
Lathyrus ochrus	0.00	1.00	1.00	0.00	0.00	1.00	0.00	0.00	0.00	0.00	1.00	0.00	0.00	0.00	0.00	0.00	242.07	241.84	22.72	27.00	161.80	0.60	NA
Lathyrus sylvestris	0.00	1.00	1.00	0.00	0.00	1.00	0.00	0.00	0.00	0.00	1.00	0.00	0.00	0.00	1.00	0.00	242.07	241.84	22.72	55.00	39.00	1.60	NA
Lathyrus tingitanus	0.00	1.00	0.00	0.00	0.00	1.00	0.00	0.00	0.00	0.00	1.00	0.00	0.00	1.00	1.00	1101.00	242.07	241.84	22.72	27.00	94.70	3.00	NA
Leonurus cardiaca	0.00	0.00	1.00	0.00	0.00	1.00	0.00	0.00	0.00	0.00	0.00	0.00	0.00	0.00	1.00	38.00	228.63	228.48	24.30	92.00	1.00	1.00	NA
Leucanthemum maximum	0.00	0.00	0.00	0.00	0.00	1.00	0.00	0.00	0.00	0.00	0.00	0.00	0.00	1.00	1.00	0.00	225.79	227.41	11.44	2.00	1.05	1.00	NA
Liatris spicata	0.00	0.00	0.00	0.00	0.00	0.00	1.00	0.00	0.00	0.00	0.00	0.00	0.00	0.00	1.00	0.00	226.12	227.69	9.81	38.00	2.90	1.37	NA
Ligularia dentata	0.00	0.00	1.00	1.00	0.00	0.00	0.00	0.00	0.00	0.00	0.00	0.00	0.00	0.00	1.00	0.00	225.73	227.35	25.68	9.00	7.14	1.00	NA
Lilium lancifolium	0.00	0.00	1.00	0.00	0.00	0.00	0.00	0.00	0.00	0.00	0.00	0.00	0.00	0.00	1.00	0.00	229.29	229.22	59.71	49.00	NA	0.60	NA
Linanthus pungens	0.00	0.00	0.00	0.00	0.00	0.00	1.00	0.00	0.00	0.00	0.00	0.00	1.00	1.00	1.00	0.00	246.71	246.92	88.61	14.00	1.29	0.40	NA
Linaria genistifolia	0.00	0.00	1.00	0.00	0.00	1.00	0.00	0.00	0.00	0.00	0.00	0.00	0.00	0.00	1.00	0.00	249.57	250.67	59.19	36.00	0.20	1.10	NA
Linum flavum	0.00	0.00	1.00	0.00	0.00	1.00	0.00	0.00	0.00	0.00	0.00	0.00	0.00	0.00	1.00	0.00	251.57	252.26	47.09	16.00	0.85	0.40	NA
Linum grandiflorum	0.00	1.00	0.00	0.00	0.00	0.00	0.00	0.00	0.00	0.00	0.00	0.00	0.00	1.00	0.00	8.00	251.57	252.26	47.09	22.00	3.30	0.40	NA
Litsea glutinosa	1.00	0.00	1.00	1.00	1.00	0.00	0.00	0.00	0.00	0.00	0.00	0.00	1.00	0.00	0.00	15.00	272.63	272.39	20.04	37.00	146.00	6.00	NA
Lobelia laxiflora subsp. angustifolia	0.00	0.00	0.00	0.00	0.00	0.00	1.00	0.00	0.00	NA	NA	NA	NA	NA	NA	0.00	255.17	255.58	247.47	6.00	NA	NA	NA
Lobularia maritima	1.00	1.00	1.00	0.00	0.00	1.00	0.00	0.00	0.00	0.00	0.00	0.00	0.00	1.00	1.00	2055.00	248.68	248.69	56.11	120.00	0.38	0.20	NA
Lonicera sempervirens	0.00	0.00	0.00	0.00	0.00	0.00	1.00	0.00	0.00	0.00	1.00	0.00	0.00	0.00	0.00	0.00	246.52	248.51	35.08	35.00	NA	5.00	NA
Lotus creticus	0.00	1.00	1.00	0.00	0.00	1.00	0.00	0.00	0.00	0.00	0.00	0.00	0.00	0.00	1.00	0.00	242.16	241.92	37.97	17.00	2.10	0.05	NA
Lotus tetragonolobus	0.00	1.00	1.00	0.00	0.00	1.00	0.00	0.00	0.00	0.00	0.00	0.00	0.00	1.00	0.00	0.00	242.16	241.92	37.97	28.00	31.91	0.40	NA
Ludwigia peruviana	1.00	0.00	0.00	0.00	0.00	0.00	1.00	0.00	1.00	0.00	0.00	0.00	1.00	0.00	1.00	20.00	255.79	254.12	60.88	47.00	0.06	4.00	NA
Lupinus cosentinii	1.00	1.00	0.00	0.00	0.00	1.00	0.00	0.00	0.00	0.00	0.00	0.00	0.00	1.00	1.00	2805.00	241.43	241.43	41.58	18.00	113.88	NA	NA
Lupinus nootkatensis	0.00	0.00	0.00	0.00	0.00	0.00	1.00	0.00	0.00	0.00	0.00	0.00	0.00	0.00	1.00	0.00	241.43	241.43	41.58	11.00	10.59	1.00	NA
Lycium chinense	0.00	0.00	1.00	1.00	0.00	0.00	0.00	0.00	0.00	0.00	1.00	0.00	1.00	0.00	0.00	7.00	236.06	235.75	3.71	43.00	2.65	3.00	NA
Lycoris radiata	0.00	0.00	1.00	1.00	0.00	0.00	0.00	0.00	0.00	0.00	0.00	0.00	0.00	0.00	1.00	0.00	248.87	249.32	87.67	15.00	NA	0.50	NA
Macleaya cordata	0.00	0.00	1.00	0.00	0.00	0.00	0.00	0.00	0.00	0.00	0.00	0.00	1.00	0.00	1.00	0.00	249.39	249.65	65.97	26.00	1.73	1.50	NA
Macroptilium atropurpureum	1.00	0.00	0.00	0.00	0.00	0.00	1.00	0.00	1.00	0.00	1.00	0.00	0.00	0.00	0.00	6449.00	241.03	240.54	27.47	70.00	14.00	1.22	NA
Magnolia acuminata	0.00	0.00	0.00	0.00	0.00	0.00	1.00	0.00	0.00	0.00	0.00	0.00	1.00	0.00	0.00	0.00	243.93	243.40	53.20	23.00	88.51	30.48	NA
Magnolia macrophylla	0.00	0.00	0.00	0.00	0.00	0.00	1.00	0.00	1.00	0.00	0.00	0.00	1.00	0.00	0.00	0.00	241.21	240.77	31.24	16.00	167.80	15.24	NA
Magnolia stellata	0.00	0.00	1.00	0.00	0.00	0.00	0.00	0.00	0.00	0.00	0.00	0.00	1.00	0.00	0.00	0.00	249.55	249.78	19.19	2.00	232.56	3.00	NA
Magnolia tripetala	0.00	0.00	0.00	0.00	0.00	0.00	1.00	0.00	0.00	0.00	0.00	0.00	1.00	0.00	0.00	0.00	249.55	249.78	19.19	18.00	263.16	15.24	NA
Malpighia glabra	0.00	0.00	0.00	0.00	0.00	0.00	1.00	0.00	1.00	0.00	0.00	0.00	1.00	0.00	0.00	0.00	249.55	249.78	16.98	31.00	22.93	3.00	NA
Malus baccata	0.00	0.00	1.00	1.00	0.00	0.00	0.00	0.00	0.00	0.00	0.00	0.00	1.00	0.00	0.00	0.00	250.17	250.42	101.47	49.00	208.71	10.50	NA
Malva arborea	1.00	1.00	0.00	0.00	0.00	1.00	0.00	0.00	0.00	0.00	0.00	0.00	1.00	1.00	1.00	0.00	246.66	246.04	10.78	41.00	12.90	1.40	NA
Malva nicaeensis	0.00	1.00	1.00	0.00	0.00	1.00	0.00	0.00	0.00	0.00	0.00	0.00	0.00	1.00	1.00	3730.00	246.66	246.04	1.60	53.00	8.60	0.60	NA
Mammillaria heyderi	0.00	0.00	0.00	0.00	0.00	0.00	1.00	0.00	0.00	0.00	0.00	0.00	1.00	0.00	1.00	0.00	246.13	248.41	28.56	8.00	NA	NA	NA
Manilkara zapota	0.00	0.00	0.00	0.00	0.00	0.00	1.00	0.00	1.00	0.00	0.00	0.00	1.00	0.00	0.00	2.00	245.26	246.48	12.01	31.00	126.74	30.40	NA
Maranta leuconeura	1.00	0.00	0.00	0.00	0.00	0.00	0.00	0.00	1.00	0.00	0.00	0.00	1.00	0.00	1.00	378.00	246.72	246.15	19.26	5.00	NA	NA	NA
Matthiola longipetala	1.00	1.00	1.00	0.00	0.00	1.00	0.00	0.00	0.00	0.00	0.00	0.00	0.00	1.00	0.00	0.00	248.68	248.69	34.06	38.00	0.17	0.50	NA
Medicago arborea	0.00	0.00	1.00	0.00	0.00	1.00	0.00	0.00	0.00	0.00	0.00	0.00	1.00	0.00	1.00	73.00	242.07	241.84	18.51	26.00	7.91	2.00	NA
Medicago falcata	1.00	1.00	1.00	1.00	0.00	1.00	0.00	0.00	0.00	0.00	0.00	0.00	0.00	1.00	1.00	0.00	242.07	241.84	18.51	79.00	2.80	0.65	NA
Medicago monspeliaca	0.00	1.00	1.00	1.00	0.00	1.00	0.00	0.00	0.00	0.00	0.00	0.00	0.00	1.00	0.00	0.00	242.07	241.84	18.51	48.00	NA	0.15	NA
Medicago truncatula	0.00	1.00	1.00	0.00	0.00	1.00	0.00	0.00	0.00	0.00	0.00	0.00	0.00	1.00	1.00	2254.00	242.07	241.84	18.51	40.00	4.05	0.30	NA
Megaskepasma erythrochlamys	1.00	0.00	0.00	0.00	0.00	0.00	0.00	0.00	1.00	0.00	0.00	0.00	1.00	0.00	0.00	261.00	228.62	228.54	20.01	8.00	NA	3.00	NA
Melaleuca armillaris	1.00	0.00	0.00	0.00	1.00	0.00	0.00	0.00	0.00	0.00	0.00	0.00	1.00	0.00	0.00	0.00	251.41	251.64	80.47	6.00	0.31	6.00	NA
Melaleuca bracteata	1.00	0.00	0.00	0.00	1.00	0.00	0.00	0.00	0.00	0.00	0.00	0.00	1.00	0.00	0.00	0.00	251.41	251.64	80.47	5.00	0.05	15.00	NA
Melaleuca ericifolia	0.00	0.00	0.00	0.00	1.00	0.00	0.00	0.00	0.00	0.00	0.00	0.00	1.00	0.00	0.00	0.00	251.41	251.64	80.47	3.00	0.09	12.00	NA
Melaleuca pauperiflora	0.00	0.00	0.00	0.00	1.00	0.00	0.00	0.00	0.00	0.00	0.00	0.00	1.00	0.00	0.00	0.00	251.41	251.64	80.47	2.00	0.42	5.00	NA
Melia azedarach	1.00	0.00	1.00	1.00	1.00	0.00	0.00	1.00	0.00	0.00	0.00	0.00	1.00	0.00	0.00	5629.00	251.23	251.53	36.63	158.00	1079.33	10.00	NA
Melissa officinalis	0.00	1.00	1.00	0.00	0.00	1.00	0.00	0.00	0.00	0.00	0.00	0.00	0.00	0.00	1.00	395.00	228.58	228.43	36.77	96.00	0.74	0.90	NA
Mentha canadensis	0.00	0.00	1.00	1.00	0.00	0.00	1.00	0.00	0.00	0.00	0.00	0.00	0.00	1.00	1.00	0.00	228.57	228.41	2.16	97.00	NA	0.45	NA
Mentha longifolia subsp. capensis	0.00	1.00	1.00	0.00	0.00	1.00	0.00	0.00	0.00	NA	NA	NA	NA	NA	NA	0.00	232.66	232.53	24.13	8.00	NA	NA	NA
Metrosideros excelsa	1.00	0.00	0.00	0.00	1.00	0.00	0.00	0.00	0.00	0.00	0.00	0.00	1.00	0.00	0.00	867.00	251.40	251.62	27.65	5.00	0.25	20.00	NA
Mimosa aculeaticarpa	0.00	0.00	0.00	0.00	0.00	0.00	1.00	0.00	0.00	0.00	0.00	0.00	1.00	0.00	0.00	0.00	243.93	243.40	37.31	9.00	9.90	NA	NA
Miscanthus sinensis	0.00	0.00	1.00	1.00	0.00	0.00	0.00	0.00	0.00	0.00	0.00	0.00	0.00	1.00	1.00	0.00	251.56	242.81	5.81	70.00	0.95	1.52	NA
Moluccella laevis	0.00	0.00	1.00	0.00	0.00	0.00	0.00	0.00	0.00	0.00	0.00	0.00	0.00	1.00	0.00	881.00	228.63	228.48	8.82	30.00	6.70	0.80	NA
Monarda didyma	0.00	0.00	0.00	0.00	0.00	0.00	1.00	0.00	0.00	0.00	0.00	0.00	0.00	1.00	1.00	0.00	228.57	228.42	8.36	26.00	0.50	1.20	NA
Monarda pectinata	0.00	0.00	0.00	0.00	0.00	0.00	1.00	0.00	0.00	0.00	0.00	0.00	0.00	1.00	1.00	0.00	228.57	228.42	8.36	10.00	0.48	0.30	NA
Monstera deliciosa	1.00	0.00	0.00	0.00	0.00	0.00	1.00	0.00	1.00	0.00	1.00	0.00	0.00	0.00	0.00	86.00	269.88	269.36	242.56	16.00	333.33	20.00	NA
Morinda citrifolia	0.00	0.00	1.00	1.00	1.00	0.00	0.00	0.00	0.00	0.00	0.00	0.00	1.00	0.00	0.00	260.00	232.30	232.27	8.67	87.00	15.00	6.10	NA
Moringa oleifera	1.00	0.00	0.00	1.00	0.00	0.00	0.00	0.00	0.00	0.00	0.00	0.00	1.00	0.00	0.00	1688.00	249.52	249.48	23.84	86.00	240.00	10.00	NA
Nandina domestica	1.00	0.00	1.00	0.00	0.00	0.00	0.00	0.00	0.00	0.00	0.00	0.00	1.00	0.00	0.00	121.00	250.55	250.80	179.52	19.00	4.60	1.50	NA
Narcissus tazetta	0.00	1.00	1.00	0.00	0.00	1.00	0.00	0.00	0.00	0.00	0.00	0.00	0.00	0.00	1.00	171.00	272.25	272.18	142.41	56.00	NA	0.50	NA
Nauclea orientalis	0.00	0.00	0.00	1.00	1.00	0.00	0.00	0.00	0.00	0.00	0.00	0.00	1.00	0.00	0.00	6.00	232.11	232.17	2.72	19.00	NA	20.00	NA
Nepeta nuda	0.00	0.00	1.00	0.00	0.00	1.00	0.00	0.00	0.00	0.00	0.00	0.00	0.00	0.00	1.00	0.00	228.57	228.43	33.01	34.00	0.50	1.00	NA
Nepeta racemosa	0.00	0.00	1.00	0.00	0.00	0.00	0.00	0.00	0.00	0.00	0.00	0.00	0.00	0.00	1.00	0.00	228.57	228.43	33.01	10.00	0.80	0.60	NA
Nicotiana alata	0.00	0.00	0.00	0.00	0.00	0.00	0.00	0.00	1.00	0.00	0.00	0.00	0.00	1.00	1.00	0.00	236.15	235.90	16.52	27.00	0.10	1.50	NA
Ocimum tenuiflorum	1.00	0.00	1.00	1.00	1.00	0.00	0.00	0.00	0.00	0.00	0.00	0.00	1.00	1.00	1.00	913.00	228.22	228.06	12.97	55.00	0.70	1.00	NA
Ononis natrix	0.00	1.00	1.00	0.00	0.00	1.00	0.00	0.00	0.00	0.00	0.00	0.00	1.00	0.00	1.00	0.00	242.07	241.84	32.98	21.00	3.48	0.60	NA
Opuntia elata	1.00	0.00	0.00	0.00	0.00	0.00	0.00	0.00	1.00	0.00	0.00	0.00	1.00	0.00	0.00	1036.00	246.13	248.41	43.14	12.00	NA	NA	NA
Opuntia ficus-indica	1.00	0.00	0.00	0.00	0.00	0.00	0.00	0.00	1.00	0.00	0.00	0.00	1.00	0.00	0.00	6766.00	246.13	248.41	43.14	82.00	25.00	1.00	NA
Opuntia fragilis	0.00	0.00	0.00	0.00	0.00	0.00	1.00	0.00	0.00	0.00	0.00	0.00	1.00	0.00	1.00	0.00	246.13	248.41	43.14	28.00	22.42	0.10	NA
Opuntia microdasys	1.00	0.00	0.00	0.00	0.00	0.00	1.00	0.00	0.00	0.00	0.00	0.00	1.00	0.00	0.00	48.00	246.13	248.41	43.14	23.00	NA	0.60	NA
Opuntia polyacantha	0.00	0.00	0.00	0.00	0.00	0.00	1.00	0.00	0.00	0.00	0.00	0.00	1.00	0.00	0.00	0.00	246.13	248.41	43.14	20.00	17.64	0.61	NA
Opuntia robusta	1.00	0.00	0.00	0.00	0.00	0.00	1.00	0.00	0.00	0.00	0.00	0.00	1.00	0.00	0.00	3355.00	246.13	248.41	43.14	23.00	NA	2.00	NA
Opuntia stricta	1.00	0.00	0.00	0.00	0.00	0.00	1.00	0.00	1.00	0.00	0.00	0.00	1.00	0.00	0.00	2635.00	246.13	248.41	43.14	64.00	21.92	2.00	NA
Opuntia tomentosa	1.00	0.00	0.00	0.00	0.00	0.00	1.00	0.00	1.00	0.00	0.00	0.00	1.00	0.00	0.00	940.00	246.13	248.41	43.14	14.00	NA	5.00	NA
Origanum majorana	0.00	0.00	1.00	0.00	0.00	0.00	0.00	0.00	0.00	0.00	0.00	0.00	1.00	1.00	1.00	29.00	228.57	228.42	18.50	23.00	0.89	0.40	NA
Ornithogalum arabicum	0.00	1.00	1.00	0.00	0.00	1.00	0.00	0.00	0.00	0.00	0.00	0.00	0.00	0.00	1.00	0.00	250.53	251.14	30.44	28.00	1.50	0.80	NA
Ornithopus pinnatus	1.00	1.00	1.00	0.00	0.00	1.00	0.00	0.00	0.00	0.00	0.00	0.00	0.00	1.00	0.00	0.00	242.16	241.92	37.99	28.00	0.96	0.10	NA
Ornithopus sativus	1.00	1.00	0.00	0.00	0.00	1.00	0.00	0.00	0.00	0.00	0.00	0.00	0.00	1.00	1.00	0.00	242.16	241.92	37.99	34.00	2.96	0.60	NA
Oxalis tetraphylla	0.00	0.00	0.00	0.00	0.00	0.00	1.00	0.00	0.00	0.00	0.00	0.00	0.00	0.00	1.00	0.00	249.02	250.08	4.08	20.00	NA	0.40	NA
Oxalis triangularis	0.00	0.00	0.00	0.00	0.00	0.00	0.00	0.00	1.00	NA	NA	NA	NA	NA	NA	93.00	255.35	253.76	39.68	12.00	NA	0.20	NA
Pachysandra terminalis	0.00	0.00	1.00	0.00	0.00	0.00	0.00	0.00	0.00	0.00	0.00	0.00	1.00	0.00	1.00	0.00	248.84	249.27	56.12	28.00	NA	0.50	NA
Pachystachys lutea	0.00	0.00	0.00	0.00	0.00	0.00	0.00	0.00	1.00	0.00	0.00	0.00	1.00	0.00	0.00	199.00	228.64	228.57	12.03	10.00	NA	1.00	NA
Paeonia lactiflora	0.00	0.00	1.00	0.00	0.00	0.00	0.00	0.00	0.00	0.00	0.00	0.00	1.00	0.00	1.00	0.00	249.02	250.08	4.08	18.00	200.00	1.00	NA
Pancratium maritimum	0.00	1.00	1.00	0.00	0.00	1.00	0.00	0.00	0.00	0.00	0.00	0.00	0.00	0.00	1.00	0.00	272.02	272.01	35.52	33.00	44.00	0.50	NA
Pandorea doratoxylon	0.00	0.00	0.00	0.00	1.00	0.00	0.00	0.00	0.00	0.00	1.00	0.00	0.00	0.00	0.00	0.00	229.45	229.39	6.82	2.00	7.55	NA	NA
Papaver alpinum	0.00	0.00	0.00	0.00	0.00	1.00	0.00	0.00	0.00	0.00	0.00	0.00	0.00	0.00	1.00	0.00	266.35	266.35	5.55	10.00	0.18	0.18	NA
Papaver atlanticum	0.00	1.00	0.00	0.00	0.00	0.00	0.00	0.00	0.00	0.00	0.00	0.00	0.00	0.00	1.00	0.00	266.35	266.35	14.69	8.00	0.15	0.60	NA
Papaver nudicaule	0.00	0.00	1.00	0.00	0.00	0.00	1.00	0.00	0.00	0.00	0.00	0.00	0.00	0.00	1.00	0.00	266.38	266.37	110.29	15.00	0.10	0.20	NA
Papaver orientale	0.00	0.00	1.00	0.00	0.00	0.00	0.00	0.00	0.00	0.00	0.00	0.00	0.00	0.00	1.00	0.00	266.38	266.37	110.29	21.00	0.20	0.40	NA
Papaver radicatum	0.00	0.00	1.00	0.00	0.00	1.00	1.00	0.00	0.00	0.00	0.00	0.00	0.00	0.00	1.00	0.00	266.38	266.37	110.29	6.00	0.13	0.15	NA
Paraserianthes lophantha	1.00	0.00	0.00	1.00	1.00	0.00	0.00	0.00	0.00	0.00	0.00	0.00	1.00	0.00	0.00	2675.00	243.92	243.37	39.09	33.00	56.45	5.00	NA
Parkinsonia aculeata	1.00	0.00	0.00	0.00	0.00	0.00	1.00	0.00	1.00	0.00	0.00	0.00	1.00	0.00	0.00	4467.00	244.10	243.68	21.30	125.00	107.00	12.19	NA
Passiflora caerulea	1.00	0.00	0.00	0.00	0.00	0.00	0.00	0.00	1.00	0.00	1.00	0.00	0.00	0.00	0.00	1687.00	249.31	249.59	42.89	27.00	8.20	3.00	NA
Passiflora edulis	1.00	0.00	0.00	0.00	0.00	0.00	0.00	0.00	1.00	0.00	1.00	0.00	0.00	0.00	0.00	4259.00	249.31	249.59	42.89	89.00	15.46	9.00	NA
Peltophorum pterocarpum	0.00	0.00	0.00	1.00	1.00	0.00	0.00	0.00	0.00	0.00	0.00	0.00	1.00	0.00	0.00	197.00	244.10	243.68	18.16	62.00	55.40	15.00	NA
Penstemon hirsutus	0.00	0.00	0.00	0.00	0.00	0.00	1.00	0.00	0.00	0.00	0.00	0.00	0.00	0.00	1.00	0.00	230.41	230.43	90.32	22.00	0.20	0.80	NA
Penstemon strictus	0.00	0.00	0.00	0.00	0.00	0.00	1.00	0.00	0.00	0.00	0.00	0.00	0.00	0.00	1.00	0.00	230.41	230.43	90.32	6.00	0.92	0.61	NA
Pereskia aculeata	1.00	0.00	0.00	0.00	0.00	0.00	0.00	0.00	1.00	0.00	1.00	0.00	1.00	0.00	1.00	1504.00	246.13	248.41	43.14	36.00	6.99	10.00	NA
Perilla frutescens	0.00	0.00	1.00	1.00	0.00	0.00	0.00	0.00	0.00	0.00	0.00	0.00	0.00	1.00	1.00	0.00	228.55	228.41	47.38	56.00	1.02	1.50	NA
Persicaria capitata	1.00	0.00	1.00	1.00	0.00	0.00	0.00	0.00	0.00	0.00	0.00	0.00	1.00	1.00	1.00	2485.00	246.71	246.92	45.58	50.00	0.61	1.00	NA
Petiveria alliacea	1.00	0.00	0.00	0.00	0.00	0.00	1.00	0.00	1.00	0.00	0.00	0.00	1.00	0.00	1.00	0.00	272.64	272.34	62.14	48.00	13.54	1.00	NA
Petrophytum caespitosum	0.00	0.00	0.00	0.00	0.00	0.00	1.00	0.00	0.00	0.00	0.00	0.00	1.00	0.00	1.00	0.00	250.17	250.42	101.47	12.00	0.08	0.20	NA
Petunia axillaris	0.00	0.00	0.00	0.00	0.00	0.00	0.00	0.00	1.00	0.00	0.00	0.00	0.00	1.00	1.00	657.00	236.19	235.97	73.81	24.00	NA	1.00	NA
Phaseolus coccineus	0.00	0.00	0.00	0.00	0.00	0.00	1.00	0.00	1.00	0.00	1.00	0.00	0.00	0.00	0.00	659.00	241.03	240.54	27.47	51.00	1066.00	3.50	NA
Philadelphus coronarius	0.00	0.00	1.00	0.00	0.00	1.00	0.00	0.00	0.00	0.00	0.00	0.00	1.00	0.00	0.00	23.00	249.56	249.77	61.94	50.00	0.09	4.00	NA
Philadelphus microphyllus	0.00	0.00	0.00	0.00	0.00	0.00	1.00	0.00	0.00	0.00	0.00	0.00	1.00	0.00	0.00	0.00	249.55	249.76	36.00	11.00	0.25	1.00	NA
Phlomis fruticosa	0.00	0.00	1.00	0.00	0.00	1.00	0.00	0.00	0.00	0.00	0.00	0.00	1.00	0.00	1.00	0.00	228.63	228.48	25.52	13.00	10.00	2.00	NA
Phlox subulata	0.00	0.00	0.00	0.00	0.00	0.00	1.00	0.00	0.00	NA	NA	NA	NA	NA	NA	0.00	246.77	246.96	100.91	37.00	NA	0.15	NA
Phormium tenax	1.00	0.00	0.00	0.00	1.00	0.00	0.00	0.00	0.00	0.00	0.00	0.00	1.00	0.00	1.00	159.00	251.51	251.75	171.28	23.00	7.90	4.00	NA
Phyllostachys aurea	0.00	0.00	1.00	1.00	0.00	0.00	0.00	0.00	0.00	0.00	1.00	0.00	1.00	0.00	1.00	544.00	252.91	245.61	3.10	48.00	NA	9.40	NA
Physalis philadelphica	1.00	0.00	0.00	0.00	0.00	0.00	1.00	0.00	1.00	0.00	0.00	0.00	0.00	1.00	1.00	251.00	236.08	235.78	15.03	42.00	1.52	0.60	NA
Physalis pubescens	0.00	0.00	0.00	0.00	0.00	0.00	1.00	0.00	1.00	0.00	0.00	0.00	0.00	1.00	0.00	649.00	236.08	235.78	15.03	71.00	0.85	0.07	NA
Physostegia virginiana	0.00	0.00	0.00	0.00	0.00	0.00	1.00	0.00	0.00	0.00	0.00	0.00	0.00	0.00	1.00	0.00	243.94	243.41	57.64	47.00	2.60	1.80	NA
Phytolacca dioica	1.00	0.00	0.00	0.00	0.00	0.00	0.00	0.00	1.00	0.00	0.00	0.00	1.00	0.00	1.00	3095.00	272.64	272.34	62.14	41.00	6.72	20.00	NA
Pilea cadierei	1.00	0.00	1.00	1.00	0.00	0.00	0.00	0.00	0.00	0.00	0.00	0.00	1.00	0.00	1.00	911.00	229.39	229.29	3.41	19.00	NA	0.25	NA
Pilea microphylla	1.00	0.00	0.00	0.00	0.00	0.00	0.00	0.00	1.00	0.00	0.00	0.00	1.00	1.00	1.00	2559.00	229.42	229.33	49.48	109.00	NA	0.50	NA
Pistacia vera	0.00	0.00	1.00	0.00	0.00	0.00	0.00	0.00	0.00	0.00	0.00	0.00	1.00	0.00	0.00	128.00	251.07	251.57	13.33	16.00	1176.00	1.00	NA
Potentilla supina	0.00	1.00	1.00	1.00	0.00	1.00	0.00	0.00	0.00	NA	NA	NA	NA	NA	NA	0.00	250.04	250.33	157.36	104.00	0.07	0.45	NA
Prosopis juliflora	1.00	0.00	0.00	0.00	0.00	0.00	1.00	0.00	1.00	0.00	0.00	0.00	1.00	0.00	0.00	1266.00	243.94	243.40	33.08	59.00	47.90	10.06	NA
Prosthechea cochleata	0.00	0.00	0.00	0.00	0.00	0.00	1.00	0.00	1.00	1.00	0.00	0.00	0.00	0.00	0.00	0.00	255.79	254.12	60.88	28.00	NA	NA	NA
Prunus angustifolia	0.00	0.00	0.00	0.00	0.00	0.00	1.00	0.00	0.00	0.00	0.00	0.00	1.00	0.00	0.00	0.00	250.16	250.41	53.06	26.00	441.70	7.92	NA
Prunus serrulata	0.00	0.00	1.00	0.00	0.00	0.00	0.00	0.00	0.00	0.00	0.00	0.00	1.00	0.00	0.00	5.00	250.16	250.41	53.06	5.00	57.13	18.50	NA
Prunus tomentosa	0.00	0.00	1.00	1.00	0.00	0.00	0.00	0.00	0.00	0.00	0.00	0.00	1.00	0.00	0.00	0.00	250.16	250.41	53.06	29.00	91.29	2.50	NA
Psidium guineense	1.00	0.00	0.00	0.00	0.00	0.00	1.00	0.00	1.00	0.00	0.00	0.00	1.00	0.00	0.00	0.00	251.39	251.62	56.37	44.00	8.73	7.00	NA
Ptelea trifoliata	0.00	0.00	0.00	0.00	0.00	0.00	1.00	0.00	0.00	0.00	0.00	0.00	1.00	0.00	0.00	0.00	249.01	249.60	138.54	56.00	33.33	7.50	NA
Pyracantha coccinea	1.00	0.00	1.00	0.00	0.00	1.00	0.00	0.00	0.00	0.00	0.00	0.00	1.00	0.00	0.00	4.00	250.17	250.42	101.47	49.00	16.00	2.00	NA
Pyrostegia venusta	1.00	0.00	0.00	0.00	0.00	0.00	1.00	0.00	1.00	0.00	1.00	0.00	0.00	0.00	0.00	4412.00	229.46	229.41	27.40	33.00	NA	NA	NA
Pyrus calleryana	0.00	0.00	1.00	1.00	0.00	0.00	0.00	0.00	0.00	0.00	0.00	0.00	1.00	0.00	0.00	0.00	250.17	250.42	101.47	34.00	12.90	6.50	NA
Quercus bicolor	0.00	0.00	0.00	0.00	0.00	0.00	1.00	0.00	0.00	0.00	0.00	0.00	1.00	0.00	0.00	0.00	250.56	250.81	195.76	28.00	3459.00	35.05	NA
Quercus lyrata	0.00	0.00	0.00	0.00	0.00	0.00	1.00	0.00	0.00	0.00	0.00	0.00	1.00	0.00	0.00	0.00	246.77	247.32	18.52	19.00	3243.47	30.48	NA
Quercus marilandica	0.00	0.00	0.00	0.00	0.00	0.00	1.00	0.00	0.00	0.00	0.00	0.00	1.00	0.00	0.00	0.00	247.34	247.75	51.79	27.00	647.00	12.19	NA
Quercus palustris	1.00	0.00	0.00	0.00	0.00	0.00	1.00	0.00	0.00	0.00	0.00	0.00	1.00	0.00	0.00	0.00	247.34	247.75	51.79	32.00	NA	NA	NA
Quercus rugosa	1.00	0.00	0.00	0.00	0.00	0.00	1.00	0.00	1.00	0.00	0.00	0.00	1.00	0.00	0.00	0.00	232.68	232.55	19.02	11.00	NA	20.12	NA
Rheum rhabarbarum	0.00	0.00	1.00	0.00	0.00	0.00	0.00	0.00	0.00	0.00	0.00	0.00	0.00	0.00	1.00	0.00	245.39	246.60	81.21	43.00	19.10	2.50	NA
Rhodotypos scandens	0.00	0.00	1.00	0.00	0.00	0.00	0.00	0.00	0.00	0.00	0.00	0.00	1.00	0.00	0.00	0.00	250.17	250.42	109.97	34.00	57.45	2.63	NA
Ribes aureum	0.00	0.00	0.00	0.00	0.00	0.00	1.00	0.00	0.00	0.00	0.00	0.00	1.00	0.00	0.00	1.00	231.17	231.28	42.52	59.00	2.19	2.50	NA
Ricinus communis	1.00	1.00	0.00	0.00	0.00	0.00	0.00	0.00	0.00	0.00	0.00	0.00	1.00	1.00	1.00	5001.00	247.47	247.74	59.95	160.00	322.30	2.50	NA
Rivina humilis	1.00	0.00	0.00	0.00	0.00	0.00	1.00	0.00	1.00	0.00	1.00	0.00	1.00	1.00	1.00	645.00	272.64	272.34	62.14	95.00	3.80	1.20	NA
Robinia hispida	0.00	0.00	0.00	0.00	0.00	0.00	1.00	0.00	0.00	0.00	0.00	0.00	1.00	0.00	0.00	7.00	242.18	241.94	34.56	33.00	18.27	4.57	NA
Roldana petasitis	1.00	0.00	0.00	0.00	0.00	0.00	1.00	0.00	1.00	0.00	0.00	0.00	1.00	0.00	1.00	1333.00	225.73	227.35	25.68	16.00	0.40	1.50	NA
Rosa chinensis	0.00	0.00	1.00	0.00	0.00	0.00	0.00	0.00	0.00	0.00	1.00	0.00	1.00	0.00	0.00	1908.00	250.05	250.33	164.07	19.00	NA	2.40	NA
Rosa gallica	0.00	1.00	1.00	0.00	0.00	1.00	0.00	0.00	0.00	0.00	0.00	0.00	1.00	0.00	0.00	0.00	250.05	250.33	164.07	62.00	28.64	1.30	NA
Rosa setigera	0.00	0.00	0.00	0.00	0.00	0.00	1.00	0.00	0.00	0.00	1.00	0.00	1.00	0.00	0.00	0.00	250.05	250.33	164.07	35.00	9.09	4.88	NA
Rudbeckia fulgida	0.00	0.00	0.00	0.00	0.00	0.00	1.00	0.00	0.00	0.00	0.00	0.00	0.00	0.00	1.00	0.00	226.12	227.70	24.30	38.00	0.50	0.90	NA
Ruellia tuberosa	0.00	0.00	0.00	0.00	0.00	0.00	0.00	0.00	1.00	0.00	0.00	0.00	0.00	1.00	1.00	291.00	228.70	228.66	15.25	51.00	0.77	0.30	NA
Russelia equisetiformis	0.00	0.00	0.00	0.00	0.00	0.00	1.00	0.00	0.00	0.00	0.00	0.00	1.00	0.00	1.00	179.00	230.41	230.43	90.32	47.00	NA	1.50	NA
Ruta chalepensis	1.00	1.00	1.00	0.00	0.00	1.00	0.00	0.00	0.00	0.00	0.00	0.00	1.00	0.00	1.00	0.00	248.68	249.42	93.31	53.00	1.40	0.50	NA
Sabal minor	0.00	0.00	0.00	0.00	0.00	0.00	1.00	0.00	0.00	0.00	0.00	0.00	1.00	0.00	1.00	0.00	259.91	257.86	0.07	11.00	226.45	3.05	NA
Sagittaria lancifolia	0.00	0.00	0.00	0.00	0.00	0.00	1.00	0.00	1.00	1.00	0.00	0.00	0.00	0.00	1.00	0.00	246.12	248.07	17.62	36.00	NA	NA	NA
Salix discolor	0.00	0.00	0.00	0.00	0.00	0.00	1.00	0.00	0.00	0.00	0.00	0.00	1.00	0.00	0.00	0.00	249.53	249.73	25.52	40.00	0.32	7.92	NA
Salix humboldtiana	0.00	0.00	0.00	0.00	0.00	0.00	1.00	0.00	1.00	0.00	0.00	0.00	1.00	0.00	0.00	0.00	249.49	249.64	76.08	31.00	1.05	14.00	NA
Salpichroa origanifolia	1.00	0.00	0.00	0.00	0.00	0.00	0.00	0.00	1.00	0.00	1.00	0.00	0.00	0.00	1.00	3303.00	236.08	235.78	34.93	28.00	1.10	0.80	NA
Salvia coccinea	1.00	0.00	0.00	0.00	0.00	0.00	1.00	0.00	1.00	0.00	0.00	0.00	1.00	1.00	1.00	12.00	228.57	228.43	37.36	72.00	0.90	1.00	NA
Salvia columbariae	0.00	0.00	0.00	0.00	0.00	0.00	1.00	0.00	0.00	0.00	0.00	0.00	0.00	1.00	1.00	0.00	228.57	228.43	37.36	6.00	0.70	0.70	NA
Salvia farinacea	0.00	0.00	0.00	0.00	0.00	0.00	1.00	0.00	0.00	0.00	0.00	0.00	1.00	0.00	1.00	0.00	228.57	228.43	37.36	13.00	1.30	1.00	NA
Salvia leucantha	0.00	0.00	0.00	0.00	0.00	0.00	1.00	0.00	1.00	0.00	0.00	0.00	1.00	0.00	1.00	1418.00	228.57	228.43	37.36	21.00	NA	1.00	NA
Salvia microphylla	1.00	0.00	0.00	0.00	0.00	0.00	1.00	0.00	1.00	0.00	0.00	0.00	1.00	0.00	1.00	1981.00	228.57	228.43	37.36	18.00	NA	1.20	NA
Salvia splendens	0.00	0.00	0.00	0.00	0.00	0.00	0.00	0.00	1.00	0.00	0.00	0.00	1.00	1.00	1.00	309.00	228.57	228.43	37.36	33.00	3.33	1.00	NA
Salvia tiliifolia	1.00	0.00	0.00	0.00	0.00	0.00	1.00	0.00	1.00	0.00	0.00	0.00	0.00	1.00	1.00	0.00	228.57	228.43	37.36	25.00	0.42	1.00	NA
Saxifraga stolonifera	0.00	0.00	1.00	0.00	0.00	0.00	0.00	0.00	0.00	0.00	0.00	0.00	0.00	0.00	1.00	39.00	254.10	254.45	194.21	15.00	NA	0.15	NA
Scorpiurus muricatus	0.00	1.00	1.00	0.00	0.00	1.00	0.00	0.00	0.00	0.00	0.00	0.00	0.00	1.00	0.00	0.00	242.17	241.92	46.50	41.00	11.67	0.30	NA
Secale cereale	0.00	0.00	1.00	0.00	0.00	0.00	0.00	0.00	0.00	0.00	0.00	0.00	0.00	1.00	1.00	12.00	252.84	245.50	1.61	133.00	20.90	2.00	NA
Sedum hispanicum	0.00	0.00	1.00	0.00	0.00	1.00	0.00	0.00	0.00	0.00	0.00	0.00	0.00	1.00	1.00	0.00	253.18	253.47	84.51	42.00	0.03	0.15	NA
Senna alata	1.00	0.00	0.00	0.00	0.00	0.00	0.00	0.00	1.00	0.00	0.00	0.00	1.00	0.00	1.00	2292.00	244.12	243.70	28.38	101.00	38.50	10.00	NA
Senna bicapsularis	1.00	0.00	0.00	0.00	0.00	0.00	0.00	0.00	1.00	0.00	1.00	0.00	1.00	0.00	0.00	880.00	244.12	243.72	31.17	61.00	27.94	9.00	NA
Senna corymbosa	1.00	0.00	0.00	0.00	0.00	0.00	0.00	0.00	1.00	0.00	0.00	0.00	1.00	0.00	0.00	745.00	244.12	243.72	31.17	22.00	26.20	4.00	NA
Senna multijuga	1.00	0.00	0.00	0.00	0.00	0.00	0.00	0.00	1.00	NA	NA	NA	NA	NA	NA	32.00	251.25	251.55	59.70	40.00	8.00	15.00	NA
Senna obtusifolia	1.00	0.00	0.00	0.00	0.00	0.00	1.00	0.00	1.00	0.00	0.00	0.00	1.00	1.00	1.00	4324.00	244.13	243.72	14.71	117.00	25.00	2.00	NA
Senna siamea	1.00	0.00	0.00	1.00	0.00	0.00	0.00	0.00	0.00	0.00	0.00	0.00	1.00	0.00	0.00	7142.00	244.13	243.72	53.38	84.00	25.00	10.00	NA
Senna spectabilis	1.00	0.00	0.00	0.00	0.00	0.00	1.00	0.00	1.00	0.00	0.00	0.00	1.00	0.00	0.00	4638.00	244.12	243.72	28.08	57.00	28.13	20.00	NA
Silene chalcedonica	0.00	0.00	1.00	0.00	0.00	1.00	0.00	0.00	0.00	0.00	0.00	0.00	0.00	1.00	1.00	0.00	250.55	250.80	179.52	48.00	6.70	1.20	NA
Silene coronaria	0.00	0.00	1.00	1.00	0.00	1.00	0.00	0.00	0.00	0.00	0.00	0.00	0.00	1.00	1.00	16.00	250.55	250.80	179.52	67.00	0.47	0.90	NA
Silybum marianum	1.00	1.00	1.00	1.00	0.00	1.00	0.00	0.00	0.00	0.00	0.00	0.00	0.00	1.00	0.00	1284.00	227.99	229.50	7.05	162.00	22.50	1.50	NA
Sisyrinchium angustifolium	1.00	0.00	0.00	0.00	0.00	0.00	1.00	0.00	0.00	0.00	0.00	0.00	0.00	0.00	1.00	0.00	255.58	251.32	73.21	50.00	0.60	0.61	NA
Solandra maxima	0.00	0.00	0.00	0.00	0.00	0.00	1.00	0.00	1.00	0.00	1.00	0.00	1.00	0.00	0.00	375.00	236.09	235.79	38.74	23.00	NA	NA	NA
Solanum aviculare	0.00	0.00	0.00	1.00	1.00	0.00	0.00	0.00	0.00	0.00	0.00	0.00	1.00	0.00	1.00	0.00	236.06	235.74	18.02	16.00	0.80	4.00	NA
Solanum pseudocapsicum	1.00	0.00	0.00	0.00	0.00	0.00	1.00	0.00	1.00	0.00	0.00	0.00	1.00	1.00	1.00	2039.00	236.06	235.75	27.46	81.00	3.00	0.80	NA
Solanum quitoense	0.00	0.00	0.00	0.00	0.00	0.00	0.00	0.00	1.00	NA	NA	NA	NA	NA	NA	195.00	232.12	232.18	26.25	11.00	1.38	2.50	NA
Solanum seaforthianum	1.00	0.00	0.00	0.00	0.00	0.00	0.00	0.00	1.00	0.00	1.00	0.00	0.00	0.00	0.00	132.00	236.06	235.75	27.46	77.00	1.98	6.00	NA
Sorbus decora	0.00	0.00	0.00	0.00	0.00	0.00	1.00	0.00	0.00	0.00	0.00	0.00	1.00	0.00	0.00	0.00	250.17	250.42	101.47	25.00	3.59	20.12	NA
Sphagneticola trilobata	1.00	0.00	0.00	0.00	0.00	0.00	1.00	0.00	1.00	0.00	0.00	0.00	0.00	1.00	1.00	2778.00	226.11	227.69	6.27	70.00	NA	NA	NA
Spiraea betulifolia	0.00	0.00	1.00	0.00	0.00	0.00	1.00	0.00	0.00	0.00	0.00	0.00	1.00	0.00	0.00	0.00	250.17	250.42	101.47	10.00	0.23	0.80	NA
Spiraea cantoniensis	1.00	0.00	1.00	0.00	0.00	0.00	0.00	0.00	0.00	0.00	0.00	0.00	1.00	0.00	0.00	154.00	250.17	250.42	101.47	22.00	NA	1.75	NA
Spiraea douglasii	0.00	0.00	0.00	0.00	0.00	0.00	1.00	0.00	0.00	0.00	0.00	0.00	1.00	0.00	0.00	10.00	250.17	250.42	101.47	13.00	0.16	1.50	NA
Stylosanthes guianensis	1.00	0.00	0.00	0.00	0.00	0.00	0.00	0.00	1.00	NA	NA	NA	NA	NA	NA	1037.00	246.64	246.00	25.87	71.00	2.82	1.80	NA
Stylosanthes humilis	0.00	0.00	0.00	0.00	0.00	0.00	1.00	0.00	1.00	0.00	0.00	0.00	0.00	0.00	1.00	417.00	242.55	242.40	62.38	45.00	2.55	0.40	NA
Swainsona formosa	0.00	0.00	0.00	0.00	1.00	0.00	0.00	0.00	0.00	0.00	0.00	0.00	0.00	1.00	1.00	0.00	241.99	241.78	21.98	6.00	7.20	0.60	NA
Swainsona galegifolia	0.00	0.00	0.00	0.00	1.00	0.00	0.00	0.00	0.00	0.00	0.00	0.00	1.00	0.00	0.00	0.00	241.99	241.78	21.98	4.00	7.74	2.00	NA
Syagrus romanzoffiana	1.00	0.00	0.00	0.00	0.00	0.00	0.00	0.00	1.00	0.00	0.00	0.00	1.00	0.00	0.00	3438.00	259.92	257.87	24.58	13.00	3451.00	0.40	NA
Syzygium malaccense	0.00	0.00	0.00	1.00	1.00	0.00	0.00	0.00	0.00	0.00	0.00	0.00	1.00	0.00	0.00	39.00	251.40	251.61	50.73	53.00	3027.80	25.00	NA
Tagetes erecta	1.00	0.00	0.00	0.00	0.00	0.00	1.00	0.00	1.00	0.00	0.00	0.00	1.00	1.00	0.00	230.00	226.12	227.70	6.40	130.00	3.16	0.55	NA
Tamarix aphylla	1.00	1.00	1.00	1.00	0.00	0.00	0.00	0.00	0.00	0.00	0.00	0.00	1.00	0.00	0.00	21.00	245.43	246.68	123.82	42.00	1.00	10.00	NA
Tamarix chinensis	1.00	0.00	1.00	0.00	0.00	0.00	0.00	0.00	0.00	0.00	0.00	0.00	1.00	0.00	0.00	593.00	245.43	246.68	123.82	25.00	NA	10.00	NA
Tamarix gallica	0.00	0.00	0.00	0.00	0.00	1.00	0.00	0.00	0.00	0.00	0.00	0.00	1.00	0.00	0.00	0.00	245.43	246.68	123.82	32.00	0.03	3.00	NA
Tamarix parviflora	0.00	0.00	1.00	0.00	0.00	1.00	0.00	0.00	0.00	0.00	0.00	0.00	1.00	0.00	0.00	4984.00	245.43	246.68	123.82	33.00	NA	10.00	NA
Tamarix ramosissima	1.00	0.00	1.00	1.00	0.00	1.00	0.00	0.00	0.00	0.00	0.00	0.00	1.00	0.00	0.00	2226.00	245.43	246.68	123.82	56.00	0.14	8.00	NA
Tanacetum coccineum	0.00	0.00	1.00	0.00	0.00	0.00	0.00	0.00	0.00	0.00	0.00	0.00	0.00	0.00	1.00	0.00	225.79	227.41	11.44	22.00	1.57	1.00	NA
Tecoma stans	1.00	0.00	0.00	0.00	0.00	0.00	1.00	0.00	1.00	0.00	0.00	0.00	1.00	0.00	0.00	2628.00	229.46	229.41	38.09	67.00	6.93	6.10	NA
Templetonia retusa	0.00	0.00	0.00	0.00	1.00	0.00	0.00	0.00	0.00	0.00	0.00	0.00	1.00	0.00	0.00	0.00	242.21	242.12	111.37	2.00	28.50	1.30	NA
Tetrapanax papyrifer	1.00	0.00	1.00	0.00	0.00	0.00	0.00	0.00	0.00	0.00	0.00	0.00	1.00	0.00	1.00	7.00	239.26	240.23	54.07	18.00	1.28	7.00	NA
Teucrium canadense var. occidentale	0.00	0.00	0.00	0.00	0.00	0.00	1.00	0.00	0.00	0.00	0.00	0.00	0.00	0.00	1.00	0.00	243.94	243.41	57.64	20.00	NA	NA	NA
Teucrium cubense	0.00	0.00	0.00	0.00	0.00	0.00	1.00	0.00	1.00	0.00	0.00	0.00	0.00	1.00	1.00	0.00	228.70	228.57	14.85	12.00	1.66	NA	NA
Teucrium fruticans	0.00	1.00	0.00	0.00	0.00	1.00	0.00	0.00	0.00	0.00	0.00	0.00	1.00	0.00	0.00	0.00	228.70	228.57	14.85	13.00	NA	0.80	NA
Thelesperma megapotamicum	0.00	0.00	0.00	0.00	0.00	0.00	1.00	0.00	1.00	0.00	0.00	0.00	0.00	0.00	1.00	0.00	236.17	235.91	25.40	17.00	2.80	0.75	NA
Thunbergia erecta	0.00	1.00	0.00	0.00	0.00	0.00	0.00	0.00	0.00	0.00	1.00	0.00	1.00	0.00	0.00	454.00	228.69	228.66	21.09	40.00	NA	2.00	NA
Thunbergia grandiflora	1.00	0.00	1.00	1.00	0.00	0.00	0.00	0.00	0.00	0.00	1.00	0.00	1.00	0.00	1.00	2855.00	228.69	228.66	21.09	45.00	NA	10.00	NA
Thunbergia mysorensis	0.00	0.00	0.00	1.00	0.00	0.00	0.00	0.00	0.00	0.00	1.00	0.00	0.00	0.00	0.00	171.00	228.64	228.57	14.20	5.00	NA	6.00	NA
Thymbra capitata	0.00	1.00	1.00	0.00	0.00	1.00	0.00	0.00	0.00	0.00	0.00	0.00	1.00	0.00	1.00	0.00	228.57	228.42	18.50	22.00	0.81	0.20	NA
Tigridia pavonia	0.00	0.00	0.00	0.00	0.00	0.00	1.00	0.00	1.00	0.00	0.00	0.00	0.00	0.00	1.00	0.00	249.59	249.80	148.22	14.00	6.90	1.20	NA
Tilia tomentosa	0.00	0.00	1.00	0.00	0.00	1.00	0.00	0.00	0.00	0.00	0.00	0.00	1.00	0.00	0.00	47.00	259.66	257.58	50.56	15.00	106.00	30.00	NA
Tillandsia fasciculata	0.00	0.00	0.00	0.00	0.00	0.00	1.00	0.00	1.00	1.00	0.00	0.00	0.00	0.00	0.00	0.00	259.21	256.58	151.78	32.00	NA	NA	NA
Tillandsia schiedeana	0.00	0.00	0.00	0.00	0.00	0.00	1.00	0.00	1.00	1.00	0.00	0.00	0.00	0.00	0.00	0.00	259.21	256.58	151.78	18.00	NA	NA	NA
Tillandsia usneoides	1.00	0.00	0.00	0.00	0.00	0.00	1.00	0.00	1.00	1.00	1.00	0.00	0.00	0.00	0.00	0.00	259.21	256.58	151.78	54.00	0.38	1.00	NA
Tipuana tipu	1.00	0.00	0.00	0.00	0.00	0.00	0.00	0.00	1.00	0.00	0.00	0.00	1.00	0.00	0.00	3613.00	242.21	242.08	22.93	17.00	513.80	35.00	NA
Tithonia diversifolia	1.00	0.00	0.00	0.00	0.00	0.00	1.00	0.00	1.00	0.00	0.00	0.00	1.00	1.00	1.00	4854.00	236.17	235.91	15.51	86.00	3.33	2.60	NA
Tolmiea menziesii	0.00	0.00	0.00	0.00	0.00	0.00	1.00	0.00	0.00	0.00	0.00	0.00	0.00	0.00	1.00	0.00	254.10	254.45	194.21	7.00	0.05	0.70	NA
Torenia fournieri	0.00	0.00	0.00	1.00	0.00	0.00	0.00	0.00	0.00	0.00	0.00	0.00	0.00	1.00	0.00	123.00	251.72	252.39	82.68	28.00	NA	0.40	NA
Toxicodendron pubescens	0.00	0.00	0.00	0.00	0.00	0.00	1.00	0.00	0.00	0.00	0.00	0.00	1.00	0.00	1.00	0.00	251.08	251.57	25.56	21.00	20.23	0.60	NA
Trachelium caeruleum	0.00	1.00	0.00	0.00	0.00	1.00	0.00	0.00	0.00	0.00	0.00	0.00	1.00	1.00	1.00	0.00	239.65	240.59	32.45	11.00	0.01	0.90	NA
Tradescantia fluminensis	1.00	0.00	0.00	0.00	0.00	0.00	0.00	0.00	1.00	0.00	0.00	0.00	1.00	0.00	1.00	2244.00	227.30	228.84	20.79	45.00	NA	0.05	NA
Tradescantia pallida	1.00	0.00	0.00	0.00	0.00	0.00	1.00	0.00	0.00	0.00	0.00	0.00	1.00	0.00	1.00	1980.00	227.65	229.18	63.68	31.00	NA	0.40	NA
Tradescantia spathacea	1.00	0.00	0.00	0.00	0.00	0.00	1.00	0.00	1.00	0.00	0.00	0.00	1.00	0.00	1.00	486.00	227.65	229.18	63.68	47.00	5.56	0.50	NA
Tradescantia virginiana	0.00	0.00	0.00	0.00	0.00	0.00	1.00	0.00	1.00	0.00	0.00	0.00	0.00	0.00	1.00	0.00	225.79	227.41	4.68	37.00	2.87	0.34	NA
Trifolium lappaceum	0.00	1.00	1.00	0.00	0.00	1.00	0.00	0.00	0.00	0.00	0.00	0.00	0.00	1.00	0.00	0.00	242.06	241.83	16.59	49.00	0.90	0.40	NA
Trifolium squamosum	0.00	1.00	1.00	0.00	0.00	1.00	0.00	0.00	0.00	0.00	0.00	0.00	0.00	1.00	0.00	0.00	242.06	241.83	16.59	34.00	1.20	0.40	NA
Trifolium stellatum	0.00	1.00	1.00	0.00	0.00	1.00	0.00	0.00	0.00	0.00	0.00	0.00	0.00	1.00	0.00	0.00	242.06	241.83	16.59	32.00	3.00	0.30	NA
Tripodion tetraphyllum	0.00	1.00	1.00	0.00	0.00	1.00	0.00	0.00	0.00	0.00	0.00	0.00	0.00	1.00	0.00	109.00	242.17	241.92	46.50	22.00	10.40	0.20	NA
Ulex minor	0.00	0.00	0.00	0.00	0.00	1.00	0.00	0.00	0.00	0.00	0.00	0.00	1.00	0.00	0.00	0.00	241.43	241.43	41.58	8.00	3.35	0.85	NA
Ungnadia speciosa	0.00	0.00	0.00	0.00	0.00	0.00	1.00	0.00	0.00	0.00	0.00	0.00	1.00	0.00	0.00	0.00	249.10	249.54	37.03	5.00	NA	9.14	NA
Verbena bonariensis	1.00	0.00	0.00	0.00	0.00	0.00	0.00	0.00	1.00	0.00	0.00	0.00	1.00	1.00	1.00	2092.00	249.54	249.82	40.18	84.00	0.17	1.20	NA
Verbesina virginica	0.00	0.00	0.00	0.00	0.00	0.00	1.00	0.00	0.00	0.00	0.00	0.00	0.00	1.00	1.00	0.00	236.18	235.91	29.57	21.00	2.18	NA	NA
Viburnum dentatum	0.00	0.00	0.00	0.00	0.00	0.00	1.00	0.00	0.00	NA	0.00	NA	NA	NA	NA	0.00	239.78	240.74	141.88	16.00	39.30	2.44	NA
Vicia benghalensis	1.00	1.00	0.00	0.00	0.00	1.00	0.00	0.00	0.00	0.00	1.00	0.00	0.00	0.00	0.00	0.00	242.07	241.84	22.69	29.00	42.40	0.30	NA
Vicia dumetorum	0.00	0.00	0.00	0.00	0.00	1.00	0.00	0.00	0.00	0.00	1.00	0.00	0.00	0.00	0.00	0.00	242.07	241.84	22.69	19.00	44.76	2.00	NA
Vicia narbonensis	0.00	1.00	1.00	1.00	0.00	1.00	0.00	0.00	0.00	0.00	1.00	0.00	0.00	1.00	0.00	0.00	242.07	241.84	22.69	53.00	151.60	0.50	NA
Viola hederacea	1.00	0.00	0.00	1.00	1.00	0.00	0.00	0.00	0.00	0.00	0.00	0.00	1.00	0.00	1.00	0.00	253.15	253.56	85.86	8.00	NA	NA	NA
Viola labradorica	0.00	0.00	0.00	0.00	0.00	0.00	1.00	0.00	0.00	0.00	0.00	0.00	0.00	0.00	1.00	0.00	253.15	253.56	85.86	39.00	4.00	0.05	NA
Viola suavis	0.00	1.00	1.00	1.00	0.00	1.00	0.00	0.00	0.00	0.00	0.00	0.00	0.00	0.00	1.00	0.00	253.12	253.53	82.18	34.00	NA	0.15	NA
Washingtonia filifera	0.00	0.00	0.00	0.00	0.00	0.00	1.00	0.00	0.00	0.00	0.00	0.00	1.00	0.00	0.00	1541.00	259.95	257.88	21.49	17.00	75.06	15.24	NA
Washingtonia robusta	1.00	0.00	0.00	0.00	0.00	0.00	1.00	0.00	0.00	0.00	0.00	0.00	1.00	0.00	0.00	3457.00	259.95	257.88	21.49	13.00	81.30	19.80	NA
Weigela florida	0.00	0.00	1.00	0.00	0.00	0.00	0.00	0.00	0.00	0.00	0.00	0.00	1.00	0.00	0.00	48.00	246.54	248.53	17.37	12.00	NA	1.50	NA
Wigandia urens	1.00	0.00	0.00	0.00	0.00	0.00	1.00	0.00	1.00	0.00	0.00	0.00	1.00	0.00	1.00	2.00	236.51	236.60	27.36	22.00	0.81	4.00	NA
Wisteria floribunda	1.00	0.00	1.00	0.00	0.00	0.00	0.00	0.00	0.00	0.00	1.00	0.00	0.00	0.00	0.00	0.00	242.11	241.89	72.47	6.00	37.80	10.00	NA
Wisteria frutescens	0.00	0.00	0.00	0.00	0.00	0.00	1.00	0.00	0.00	0.00	1.00	0.00	1.00	0.00	1.00	0.00	242.11	241.89	72.47	28.00	NA	15.24	NA
Yucca gigantea	0.00	0.00	0.00	0.00	0.00	0.00	1.00	0.00	1.00	NA	NA	NA	NA	NA	NA	877.00	236.65	236.71	46.53	16.00	NA	10.00	NA
Zephyranthes candida	0.00	0.00	0.00	0.00	0.00	0.00	0.00	0.00	1.00	0.00	0.00	0.00	0.00	0.00	1.00	2439.00	248.73	249.19	39.18	32.00	NA	0.23	NA
Zingiber zerumbet	1.00	0.00	1.00	1.00	0.00	0.00	0.00	0.00	0.00	0.00	0.00	0.00	0.00	1.00	1.00	275.00	259.65	257.56	39.82	42.00	NA	2.00	NA
Zinnia elegans	0.00	0.00	0.00	0.00	0.00	0.00	1.00	0.00	0.00	0.00	0.00	0.00	1.00	1.00	0.00	752.00	249.67	249.59	20.96	91.00	9.20	0.40	NA
