# Supplementary material for: Indirect role of climatic suitability in mediating the effects of plant characteristics on naturalization success of cultivated alien plants in Southern Africa
Source: Biol Invasions. 2025 Sep 25;27(10):220. doi: 10.1007/s10530-025-03677-3 (PMC12464098; doi:10.1007/s10530-025-03677-3)
Supplement: Supplementary file 3 — Supplementary file3 (R 21 KB) [file 10530_2025_3677_MOESM3_ESM.r]

# --- R Script for Causal Mediation Analysis ---
#
# Project: Indirect role of climatic suitability in mediating the effects of 
#plant characteristics on naturalization success of cultivated alien plants in Southern Africa
# Author: Ali Omer
# Date: July 8, 2025
#

#
# --- 1. Package Loading ---
library(dplyr)      
library(readxl)     
library(data.table)
library(plyr)       
library(MASS)       
library(car)        
library(rcompanion) 
library(broom)
library(ggstats)
library(ggplot2)   
library(gridExtra)  
library(grid)       
library(corrplot)   
library(lavaan)     
library(lavaanPlot) 
library(ggeffects)  
library(consort)    
library(tidyverse)
library(dotwhisker)
library(gapminder)
# --- 2. Set Working Directory ---
setwd("...")

# --- 3. Data Loading and Initial Exploration ---
# Load the main dataset
cultdata <- read.csv("Olivia et al data2.csv")


# --- 4. Data Preparation: Scaling Continuous Variables ---
# Scaling continuous predictors to mean=0, sd=1 (z-score standardization)
cultdata$MNPD <- as.numeric(scale(cultdata$MNPD))
cultdata$MPD <- as.numeric(scale(cultdata$MPD))
cultdata$MPDW <- as.numeric(scale(cultdata$MPDW)) # MPDW is not in the final models, but scaled here
cultdata$SM_TraitValue <- as.numeric(scale(log(cultdata$SM_TraitValue)))
cultdata$SLA_TraitValue <- as.numeric(scale(log(cultdata$SLA_TraitValue)))
cultdata$H_TraitValue <- as.numeric(scale(log(cultdata$H_TraitValue)))
cultdata$Native_range <- as.numeric(scale(cultdata$Native_range))


# Check scaling results and data distribution after preparation
message("\nSummary of scaled continuous variables:")
summary(cultdata[, c("MNPD", "MPD", "MPDW", "SM_TraitValue", "SLA_TraitValue", "H_TraitValue", "Native_range")])
message("\nSummary of Climate_suitability (count mediator):")
summary(cultdata$Climate_suitability)

# Check distribution of outcome variable
message("\nTable of GloNAF_nat_success:")
table(cultdata$GloNAF_nat_success)

# --- 5. Data Correlation Analysis ---

datacor <- cultdata[,-c(1,2)]

# Calculate Pearson correlation matrix, handling missing values pairwise
cor_matrix <- cor(datacor, use = "pairwise.complete.obs", method = "pearson")

# Save correlation plot to PDF
#pdf("correlation_plot.pdf", width = 11, height = 11)
png("correlation_plot.png",width = 2500, height = 3000, res = 300)
corrplot::corrplot(cor_matrix, method = "number", type = "lower",
                   tl.col = "black", tl.srt = 45, # Text label color and rotation
                   number.cex = 0.7) # Font size for correlation numbers
dev.off()
message("\nCorrelation plot saved to 'correlation_plot.pdf'")


# --- 6. Full Generalized Linear Models (GLMs) for Outcome and Mediator ---
# Create a working data frame, excluding specific columns ( IDs or and MPDW r> 0.7)

data <- cultdata[, -c(1, 19)] # Ensure this selection is correct for your data structure

data$cliamte_preidctor <- as.numeric(scale(data$Climate_suitability))
# Define the full set of predictor variables used in the main models
full_predictors_list <- c("MNPD", "MPD", "Native_range", "SM_TraitValue", "H_TraitValue", "SLA_TraitValue",
  "Africa", "Asia_Temperate", "Asia_Tropical", "Australasia", "Europe", "Northern_America",
  "Pacific_Islands", "Southern_America", "Epiphyte", "Climber", "Aquatic",
  "Free_standing_woody", "Short_lived_herb", "Long_lived_herb", "cliamte_preidctor" )

# Construct the formula for the outcome model (GloNAF_nat_success)
outcome_formula_str <- paste("GloNAF_nat_success ~ ", paste(full_predictors_list, collapse = " + "))
outcome_formula <- as.formula(outcome_formula_str)

# Fit the full logistic regression model for naturalization success (Outcome)
# Family = binomial(link = "logit") is appropriate for binary outcomes.
message("\n--- Fitting Full Outcome Model (GloNAF_nat_success) ---")
model_outcome_full <- glm(outcome_formula, family = binomial(link = "logit"), data = data)
summary(model_outcome_full)
nagelkerke(model_outcome_full)
model_outcome_full_s=tidy(model_outcome_full)
model_outcome_full_s$R= nagelkerke(model_outcome_full)$Pseudo.R.squared.for.model.vs.null[3]
model_outcome_full_s$AIC= model_outcome_full$aic

write.csv(model_outcome_full_s,'model_outcome_full.csv', row.names = F )

# Construct the formula for the outcome model (GloNAF_nat_success) excluding climate suitability
outcome_formula_str <- paste("GloNAF_nat_success ~ ", paste(setdiff(full_predictors_list, "cliamte_preidctor"), collapse = " + "))
outcome_formula <- as.formula(outcome_formula_str)

model_outcome_full_climate=glm(outcome_formula, family = binomial(link = "logit"), data = data) 
summary(model_outcome_full_climate)
nagelkerke(model_outcome_full_climate)
model_outcome_full_climate_s=tidy(model_outcome_full_climate)
model_outcome_full_climate_s$R= nagelkerke(model_outcome_full_climate)$Pseudo.R.squared.for.model.vs.null[3]
model_outcome_full_climate_s$AIC= model_outcome_full_climate$aic

write.csv(model_outcome_full_climate_s,'model_outcome_full_climate.csv', row.names = F )
library(jtools)
full=rbind(tidy(summ(( model_outcome_full), confint = TRUE)),
tidy(summ(( model_outcome_full_climate), confint = TRUE)))[-c(1,23),]
full$model="EXc"
full$model[1:21]="Inc"

png("plot full model.png", width = 2500, height = 2000, res = 300)
dwplot(full, dot_args = list(aes(colour = model,  size = .5)),
       whisker_args   = list(aes(size = .2)), dodge_size =.9,
       vline=geom_vline(xintercept=0, size=2, color="grey50", linetype="dashed")) + 
  theme_classic() +
  labs(x = "Coefficient Estimate with 95% CIs",  y = "") +
 guides(size  = "none" , colour = guide_legend(override.aes = list(size = 5)))+
  theme(plot.title = element_text(face="bold"),
        legend.position = "bottom",
        legend.text =  element_text(size= 15),
        legend.key.width = unit(0.7, "cm"),
        legend.key.height = unit(0.9, "cm"),
        legend.background = element_rect(colour="grey90"),
        axis.text =  element_text(size=15),
        axis.title.x =element_text(size=15) ) +
  scale_colour_manual(values=c("#8b4500", '#00468b'), name = NULL, labels = c("Excluding climate suitability", "Including climate suitability"))+ # start/end for light/dark greys
  scale_y_discrete(breaks=c("MNPD", "MPD", "Native_range", "SM_TraitValue", "H_TraitValue", "SLA_TraitValue",
                            "Africa", "Asia_Temperate", "Asia_Tropical", "Australasia", "Europe", "Northern_America",
                            "Pacific_Islands", "Southern_America", "Epiphyte", "Climber", "Aquatic",
                            "Free_standing_woody", "Short_lived_herb", "Long_lived_herb", "cliamte_preidctor" ),
                   
                   labels= c(expression(PD[Min]), expression(PD[Mean]), "Native range size", "Seed mass", "Plant height", "Specific leaf area",
                             "Africa", "Temperate Asia", "Tropical Asia", "Australasia", "Europe", "Northern America",
                             "Pacific Islands", "Southern America", "Epiphyte", "Climber", "Aquatic",
                             "Free-standing woody", "Short-lived herb", "Long-lived herb", "Climate suitablity" ))

dev.off()


# Check for multicollinearity using Variance Inflation Factor (VIF)
# VIF values above 5 or 10 indicate potential multicollinearity issues.
message("\nVIF for Full Outcome Model:")
vif(model_outcome_full)

# Calculate Nagelkerke's R-squared for GLMs (pseudo R-squared)
message("\nNagelkerke's R-squared for Full Outcome Model:")
nagelkerke(model_outcome_full)

# Construct the formula for the mediator model (Climate_suitability)
mediator_predictors_list <- setdiff(full_predictors_list, c("cliamte_preidctor")) # Ensure mediator is not predicting itself

mediator_formula_str <- paste("Climate_suitability ~ ", paste(mediator_predictors_list, collapse = " + "))
mediator_formula <- as.formula(mediator_formula_str)

# Fit the full Negative Binomial regression model for Climate_suitability (Mediator)
# glm.nb from MASS package is appropriate for overdispersed count data.
message("\n--- Fitting Full Mediator Model (Climate_suitability) ---")
model_mediator_full <- zeroinfl(mediator_formula, data = data, na.action = "na.omit", dist = "negbin", link = "logit")
tidy_zeroinfl(model_mediator_full)

write.csv(tidy_zeroinfl(model_mediator_full, component = "zero_inflated"),'model_mediator_full.csv', row.names = F )
# --- 7. Univariate GLMs for all Predictors ---
# This section fits separate GLMs for each predictor against the outcome and mediator.
# Useful for initial exploration of individual associations.

message("\n--- Univariate Models for GloNAF_nat_success (Outcome) ---")
univariate_outcome_models <- list()
for (pred_var in full_predictors_list) {
  # Skip if predictor is the outcome itself (shouldn't happen with full_predictors_list)
  if (pred_var == "GloNAF_nat_success") next
  
  uni_formula <- as.formula(paste("GloNAF_nat_success ~", pred_var))
  message(paste0("\nFitting: ", deparse(uni_formula)))
  tryCatch({
    uni_model <- glm(uni_formula, family = binomial(link = "logit"), data = data)
   
    univariate_outcome_models[[pred_var]] <- tidy(summ(( uni_model), confint = TRUE))
    univariate_outcome_models[[pred_var]]$AIC=uni_model$aic
    univariate_outcome_models[[pred_var]]$R=nagelkerke(uni_model)$Pseudo.R.squared.for.model.vs.null[3]
    print(univariate_outcome_models[[pred_var]])
  }, error = function(e) {
    message("Error fitting univariate outcome model for ", pred_var, ": ", e$message)
  })
}

univariate_outcome_models= do.call(rbind,univariate_outcome_models)
write.csv(univariate_outcome_models, "univariate_outcome_models.csv", row.names = F)
full_uni=univariate_outcome_models
full_uni=full_uni[full_uni$term!="(Intercept)",]
full_uni=full_uni[full_uni$p.value<0.05,]
png("plot univariate model.png", width = 2500, height = 1600, res = 300)
dwplot(full_uni, dot_args = list(aes(fill = "#8b4500",  size = .5)),
       whisker_args   = list(aes(  size = .2)), dodge_size =.8,
       vline=geom_vline(xintercept=0, size=2, color="grey50", linetype="dashed")) + 
  theme_classic() +
  labs(x = "Coefficient Estimate with 95% CIs",  y = "") +
  theme(plot.title = element_text(face="bold"),
        legend.position = "none",
        legend.text =  element_text(size= 15),
        legend.key.width = unit(0.7, "cm"),
        legend.key.height = unit(0.9, "cm"),
        legend.background = element_rect(colour="grey90"),
        axis.text =  element_text(size=15),
        axis.title.x =element_text(size=15) ) +
  scale_y_discrete(breaks=c("MNPD", "MPD", "Native_range", "SM_TraitValue", "H_TraitValue", "SLA_TraitValue",
                            "Africa", "Asia_Temperate", "Asia_Tropical", "Australasia", "Europe", "Northern_America",
                            "Pacific_Islands", "Southern_America", "Epiphyte", "Climber", "Aquatic",
                            "Free_standing_woody", "Short_lived_herb", "Long_lived_herb", "cliamte_preidctor" ),
                   labels= c(expression(PD[Min]), expression(PD[Mean]), "Native range size", "Seed mass", "Plant height", "Specific leaf area",
                             "Africa", "Temperate Asia", "Tropical Asia", "Australasia", "Europe", "Northern America",
                             "Pacific Islands", "Southern America", "Epiphyte", "Climber", "Aquatic",
                             "Free-standing woody", "Short-lived herb", "Long-lived herb", "Climate suitablity" ))

dev.off()

#Plot GLM results
full_uni$number=1:nrow(full_uni)
full_uni_sig=full_uni[full_uni$p.value<0.05,]

m=glm( GloNAF_nat_success~cliamte_preidctor  , family = binomial(link = "logit"), data = data)
m2=glm(GloNAF_nat_success~MNPD, family = binomial(link = "logit"), data = data)
m5=glm(GloNAF_nat_success~SM_TraitValue, family = binomial, data = data)
m7=glm(GloNAF_nat_success~H_TraitValue, family = binomial, data = data)
m8=glm(GloNAF_nat_success~as.factor(Africa), family = binomial, data = data)
m10=glm(GloNAF_nat_success~as.factor(Asia_Tropical), family = binomial, data = data)
m12=glm(GloNAF_nat_success~as.factor(Europe), family = binomial, data = data)
m15=glm(GloNAF_nat_success~as.factor(Southern_America), family = binomial, data = data)
m21=glm(GloNAF_nat_success~as.factor(Short_lived_herb), family = binomial, data = data)
m23=glm(GloNAF_nat_success~ Native_range, family = binomial, data = data)
png('nat.succee rev.png', width = 5000, height = 4000, res = 300)
grid.arrange(
  ggpredict(m, terms="cliamte_preidctor [all]", digits=2)|>plot(show_data  = TRUE, jitter = .04,)+
    labs(title = "(a)", y = "Naturalization success", x = "Climatic suitabilty",
         cex.lab=3)+theme_classic(base_size = 25)+scale_y_continuous(limits = c(0,1)),
  ggpredict(m2, terms="MNPD [all]", digits=2)|>plot(show_data  = TRUE, jitter = .04)+
    labs(title = "(b)", y = "", x = expression(PD[Min]),
         cex.lab=3)+theme_classic(base_size = 25)+scale_y_continuous(limits = c(0,1)),
  ggpredict(m5, terms="SM_TraitValue [all]", digits=2)|>plot(show_data  = TRUE, jitter = .04)+
    labs(title = "(c)", y = "", x = "Seed mass",
         cex.lab=3)+theme_classic(base_size = 25)+scale_y_continuous(limits = c(0,1)),
  ggpredict(m7, terms="H_TraitValue [all]", digits=2)|>plot(show_data  = TRUE, jitter = .04)+
    labs(title = "(d)", y = "", x = "Plant height",
         cex.lab=3)+theme_classic(base_size = 25)+scale_y_continuous(limits = c(0,1)),
  ggpredict(m23, terms="Native_range [all]", digits=2)|>plot(show_data  = TRUE, jitter = .04)+
    labs(title = "(e)", y = "Naturalization success", x = "Native range size",
         cex.lab=3)+theme_classic(base_size = 25)+scale_y_continuous(limits = c(0,1)),
  ggpredict(m8, terms="Africa", digits=2)|>plot(show_data  = F, jitter = .04, dot_size=5, line_size=2)+
    labs(title = "(f)", y = "", x = 'Africa',
         cex.lab=3)+theme_classic(base_size = 25)+scale_y_continuous(limits = c(0,.66))+
    scale_x_continuous(breaks = c(0, 1), labels = c("no", "yes")),
  ggpredict(m10, terms="Asia_Tropical", digits=2)|>plot(show_data  = F, jitter = .04, dot_size=5, line_size=2)+
    labs(title = "(g)", y = "", x = 'Asia Tropical',
         cex.lab=3)+theme_classic(base_size = 25)+scale_y_continuous(limits = c(0,.66))+
    scale_x_continuous(breaks = c(0, 1), labels = c("no", "yes")),
  ggpredict(m15, terms="Southern_America", digits=2)|>plot(show_data  = F, jitter = .04, dot_size=5, line_size=2)+
    labs(title = "(h)", y = "Naturalization success", x = 'Southern America',
         cex.lab=3)+theme_classic(base_size = 25)+scale_y_continuous(limits = c(0,.66))+
    scale_x_continuous(breaks = c(0, 1), labels = c("no", "yes")),
  ggpredict(m12, terms="Europe", digits=2)|>plot(show_data  = F, jitter = .04, dot_size=5, line_size=2)+
    labs(title = "(i)", y = "", x = 'Europe',
         cex.lab=3)+theme_classic(base_size = 25)+scale_y_continuous(limits = c(0,.66))+
    scale_x_continuous(breaks = c(0, 1), labels = c("no", "yes")),
  ggpredict(m21, terms="Short_lived_herb", digits=2)|>plot(show_data  = F, jitter = .04, dot_size=5, line_size=2)+
    labs(title = "(j)", y = "", x = 'Short-lived herb',
         cex.lab=3)+theme_classic(base_size = 25)+scale_y_continuous(limits = c(0,.66))+
    scale_x_continuous(breaks = c(0, 1), labels = c("no", "yes")),
  nrow=3)
dev.off()


library(broom.helpers)
message("\n--- Univariate Models for Climate_suitability (Mediator) ---")
univariate_mediator_models <- list()
for (pred_var in mediator_predictors_list) {
  # Skip if predictor is the mediator itself
  if (pred_var == "Climate_suitability") next
  
  uni_formula <- as.formula(paste("Climate_suitability ~", pred_var))
  message(paste0("\nFitting: ", deparse(uni_formula)))
  tryCatch({
    uni_model <- zeroinfl(uni_formula, data = data, na.action = "na.omit" ,dist = "negbin", link = "logit" )
    univariate_mediator_models[[pred_var]] <-tidy_zeroinfl (uni_model, component = 'zero_inflated')
    print(univariate_mediator_models[[pred_var]])
  }, error = function(e) {
    message("Error fitting univariate mediator model for ", pred_var, ": ", e$message)
  })
}

univariate_mediator_models= do.call(rbind,univariate_mediator_models)
write.csv(univariate_mediator_models, "univariate_mediator_models.csv", row.names = F)


# --- 8. Causal Mediation Analysis Loop using CMAverse ---
mediation_exposures <- c("MNPD","Native_range", "SM_TraitValue", "H_TraitValue",  "Europe",  "Southern_America", 'Asia_Tropical',
                          "Short_lived_herb")


# Initialize a data frame to store mediation results
mediation_results_table <- data.frame(
  Response = character(),
  Exposure = character(),
  Mediator = character(),
  Exposure_Control_Val = numeric(),
  Exposure_Treatment_Val = numeric(),
 Indirect_Effect = numeric(),
 Indirect_Effect_CIL = numeric(),
 Indirect_Effect_CIU = numeric(),
 Indirect_Effect_p = numeric(),
 Direct_Effect = numeric(),
 Direct_Effect_CIL = numeric(),
 Direct_Effect_CIU = numeric(),
 Direct_Effect_p = numeric(),
  Total_Effect = numeric(),
  Total_Effect_CIL = numeric(),
  Total_Effect_CIU = numeric(),
 Total_Effect_p = numeric(),
  stringsAsFactors = FALSE
)

# Define quantiles for continuous exposures for 'a' and 'astar' values
# For categorical variables, 'a' and 'astar' will be their factor levels (e.g., 0 and 1).
upper_quantile_val <- 0.9
lower_quantile_val <- 0.1

for (current_exposure in mediation_exposures) {
  message(paste0("\nAnalyzing mediation for Exposure: ", current_exposure))
  
  # Dynamically determine 'a' and 'astar' based on variable type
  # 'a' is the "treatment" value, 'astar' is the "control" value.
  # The effects are interpreted as 'a' vs 'astar'.
  # For binary (0/1) factors, typically compare 1 vs 0.
  # For continuous, compare upper quantile vs lower quantile
  
  exposure_val_a <- NULL # Value for 'treatment'
  exposure_val_astar <- NULL # Value for 'control'
  
  if (is.factor(data[[current_exposure]])) {
    # Assuming binary factors are 0 and 1
    # We want to compare the effect of '1' vs '0' (so a=1, astar=0)
    if (all(levels(data[[current_exposure]]) %in% c("0", "1"))) {
      exposure_val_a <- 1
      exposure_val_astar <- 0
    } else {
      # Handle other factor levels or skip if not binary
      message(paste0("Skipping '", current_exposure, "': Non-binary factor detected or levels not 0/1."))
      next
    }
  } else if (is.numeric(data[[current_exposure]])) {
    # For continuous variables, compare upper quantile (treatment) vs lower quantile (control)
    exposure_val_a <- quantile(data[[current_exposure]], probs = upper_quantile_val, na.rm = TRUE)
    names(exposure_val_a)=NULL
    exposure_val_astar <- quantile(data[[current_exposure]], probs = lower_quantile_val, na.rm = TRUE)
    names(exposure_val_astar)=NULL
  } else {
    message(paste0("Skipping '", current_exposure, "': Unsupported variable type."))
    next
  }

    med <-MAZE(data = data,
               distM = "zinbm",
               selection = 'AIC',
               X = current_exposure, M = 'Climate_suitability', Y = 'GloNAF_nat_success', 
               XMint = c(T,F), x1 = exposure_val_astar, x2 = exposure_val_a,
               zval = NULL, mval = 0,
               B = 20, seed = 1) 
    med$results_effects$Estimate
    
    # Store results in the table
    new_row <- data.frame(
      Response = "Naturalization Success",
      Exposure = current_exposure,
      Mediator = "Climate_suitability",
      Exposure_Control_Val = round(exposure_val_astar, digits = 2),
      Exposure_Treatment_Val = round(exposure_val_a, digits = 2),
     Indirect_Effect= med$results_effects$Estimate[3], 
     Indirect_Effect_CIL = med$results_effects$CI_lower[3],
     Indirect_Effect_CIU = med$results_effects$CI_upper[3],
     Indirect_Effect_p = med$results_effects$Pvalue[3],
     Direct_Effect = med$results_effects$Estimate[4], 
     Direct_Effect_CIL = med$results_effects$CI_lower[4],
     Direct_Effect_CIU = med$results_effects$CI_upper[4],
     Direct_Effect_p = med$results_effects$Pvalue[4],
     Total_Effect = med$results_effects$Estimate[5],
      Total_Effect_CIL = med$results_effects$CI_lower[5],
      Total_Effect_CIU = med$results_effects$CI_upper[5],
     Total_Effect_p = med$results_effects$Pvalue[5],
      stringsAsFactors = FALSE
    )
    mediation_results_table <- rbind(mediation_results_table, new_row)
    
 
}

citation('MAZE')

# --- 9. Output and Summary of Mediation Results ---
# Save the aggregated mediation results to a CSV file
write.csv(mediation_results_table, 'mediation_results_summary.csv', row.names = FALSE)
message("\nAggregated mediation results saved to 'mediation_results_summary.csv'")
